# Supplementary material for: Experimental evolution of Escherichia coli on semi-dry silver, copper, stainless steel, and glass surfaces
Source: Microbiol Spectr. 2025 Feb 14;13(4):e02173-24. doi: 10.1128/spectrum.02173-24 (PMC11960088; doi:10.1128/spectrum.02173-24)
Supplement: Supplemental results — Raw results from mutation analysis including all mutation frequencies. [file spectrum.02173-24-s0002.xlsx]

## Sheet: Information
Supplementary Results for:
Experimental evolution of Escherichia coli on solid semi-dry silver, copper, stainless steel, and glass surfaces
By:
Merilin Rosenberg1, Sandra Park1, Sigrit Umerov1, Angela Ivask1
1 Institute of Molecular and Cell Biology, University of Tartu, Riia 23, 51010 Tartu, Estonia
The file contains Breseq mutation analysis results without frequency-based filtering.
Genes/locus tags and positions refer to the reference genome CP000946.1
Color code used in the tables:
Mutation with ≥20% frequency
Population-specific mutation not detected in respective ancestor et the 5% technical frequency threshold
Genes/regions with mutations also present in the respective ancestor
Thick frame indicates mutation of higher interest in the isolates from evolved populations
Genes/locus tags and positions refer to the reference genome CP000946.1

## Sheet: SNV comparison table
position	mutation	Ancestor LD	Cu1_LD	Cu2_LD	Cu3_LD	Cu4_LD	Cu5_LD	Ag1_LD	Ag2_LD	Ag3_LD	Ag4_LD	Ag5_LD	G1_LD	G2_LD	G3_LD	G4_LD	SS1_LD	SS2_LD	SS4_LD	SS5_LD	Ancestor_HH	Cu1_HH	Cu2_HH	Cu3_HH	Cu4_HH	Cu5_HH	Ag1_HH	Ag2_HH	Ag3_HH	Ag4_HH	Ag5_HH	G1_HH	G2_HH	G3_HH	G4_HH	G5_HH	SS1_HH	SS2_HH	SS3_HH	SS4_HH	SS5_HH	annotation	gene	description
1249	G→A																															0.079										R401H (CGC→CAC)	EcolC_0001 →	chromosomal replication initiator protein DnaA
6160	A→T		0.052																																							intergenic (+88/‑152)	EcolC_0004 → / → EcolC_0005	DNA gyrase, B subunit/protein of unknown function DUF937
12902	T→G												0.083													0.079																F286V (TTC→GTC)	EcolC_0012 →	d‑galactonate transporter
23213	A→T																																				0.067					intergenic (+101/‑468)	EcolC_0021 → / → EcolC_0023	glycoside hydrolase family 4/transposase, IS605 OrfB family
45236	T→C																																					0.354				intergenic (‑824/+306)	EcolC_0041 ← / ← EcolC_0043	sugar efflux transporter/phage/plasmid primase, P4 family
45240	T→G																																					0.369				intergenic (‑828/+302)	EcolC_0041 ← / ← EcolC_0043	sugar efflux transporter/phage/plasmid primase, P4 family
45241	T→A																																					0.371				intergenic (‑829/+301)	EcolC_0041 ← / ← EcolC_0043	sugar efflux transporter/phage/plasmid primase, P4 family
45261	T→C																																					0.325				intergenic (‑849/+281)	EcolC_0041 ← / ← EcolC_0043	sugar efflux transporter/phage/plasmid primase, P4 family
50657	C→A																															0.085										R60S (CGC→AGC)	EcolC_0049 →	conserved hypothetical protein
52769	C→T																																			0.105						E441K (GAA→AAA)	EcolC_0052 ←	hypothetical protein
62787	A→C																0.051																									V14V (GTT→GTG)	EcolC_0057 ←	uracil‑xanthine permease
62793	T→G	0.112	0.099	0.101	0.095	0.097	0.089	0.114	0.089	0.094	0.064	0.079	0.089	0.073	0.081	0.143	0.106	0.081	0.085	0.114	0.053						0.053		0.053	0.085	0.08		0.088	0.054	0.11	0.057	0.062	0.053	0.065	0.083	0.053	Q12H (CAA→CAC)	EcolC_0057 ←	uracil‑xanthine permease
76136	C→A						0.126																																			R44S (CGC→AGC)	EcolC_0069 →	orotate phosphoribosyltransferase
82895	A→C						0.129																																			L114R (CTC→CGC)	EcolC_0078 ←	Three‑deoxy‑D‑manno‑octulosonic‑acid transferase domain protein
87656	G→T																							0.066																		intergenic (+7/‑10)	EcolC_0082 → / → EcolC_0083	Lipopolysaccharide 3‑alpha‑galactosyltransferase/Lipopolysaccharide glucosyltransferase I
87672	G→T																							0.055																		E3* (GAA→TAA)	EcolC_0083 →	Lipopolysaccharide glucosyltransferase I
87790	C→A																					0.085																0.061				S42Y (TCT→TAT)	EcolC_0083 →	Lipopolysaccharide glucosyltransferase I
87811	C→A																				0.081																					S49* (TCA→TAA)	EcolC_0083 →	Lipopolysaccharide glucosyltransferase I
88398	A→T																							0.24																		S245C (AGT→TGT)	EcolC_0083 →	Lipopolysaccharide glucosyltransferase I
118955	G→T								0.208																																	G100G (GGC→GGA)	EcolC_0111 ←	mannitol repressor, MtlR
125883	C→A											0.056																														intergenic (‑403/+304)	EcolC_0116 ← / ← EcolC_0117	hypothetical protein/conserved hypothetical protein
162586	A→T																									0.057																F14I (TTC→ATC)	EcolC_0147 ←	D‑xylose ABC transporter, ATPase subunit
166580	A→G	1	1	1	1	1	1	1	1	1	1	1	1	1	1	1	1	1	1	1	1	1	1	1	1	1	1	1	1	1	1	1	1	1	1	1	1	1	1	1	1	S376G (AGC→GGC)	EcolC_0150 →	xylulokinase
166687	T→A																		0.085																							G411G (GGT→GGA)	EcolC_0150 →	xylulokinase
166699	T→G																																	0.05								D415E (GAT→GAG)	EcolC_0150 →	xylulokinase
166701	A→C				0.054	0.051									0.059	0.055		0.051		0.069				0.05	0.06	0.054	0.056	0.051	0.052		0.057	0.073		0.062				0.062				Y416S (TAC→TCC)	EcolC_0150 →	xylulokinase
166706	A→C				0.058														0.056	0.065																						T418P (ACG→CCG)	EcolC_0150 →	xylulokinase
166716	A→C																		0.052																							D421A (GAT→GCT) ‡	EcolC_0150 →	xylulokinase
166717	T→G						0.056			0.052					0.057		0.058		0.077				0.056										0.066	0.066								D421E (GAT→GAG) ‡	EcolC_0150 →	xylulokinase
181736	G→T												0.057																													S6I (AGC→ATC)	EcolC_0168 →	putative lipase
208583	A→C																	0.074																								I1035L (ATA→CTA)	EcolC_0187 →	cellulose synthase operon C domain protein
209915	A→T																	0.07																								I294F (ATT→TTT)	EcolC_0188 →	diguanylate cyclase/phosphodiesterase
219661	A→T																																								0.061	F70I (TTC→ATC)	EcolC_0194 ←	metabolite/H+ symporter, major facilitator superfamily (MFS)
220616	T→G																												0.102						0.054					0.116		K226T (AAA→ACA)	EcolC_0195 ←	ribonuclease
228656	A→G																							0.059																		intergenic (+181/‑189)	EcolC_0200 → / → EcolC_0201	glutamate decarboxylase/transcriptional regulator, AraC family
233811	G→T																							0.063																		S144Y (TCT→TAT)	EcolC_0203 ←	transporter, hydrophobe/amphiphile efflux‑1 (HAE1) family
239974	A→C																	0.054																								intergenic (‑2/+154)	EcolC_0210 ← / ← EcolC_0211	transcriptional regulator, LuxR family/outer membrane lipoprotein, Slp family
247465	G→T								0.09																																	Q203K (CAA→AAA)	EcolC_0217 ←	protein of unknown function DUF519
252840	A→T																				0.052																					intergenic (‑246/+72)	EcolC_0220 ← / ← EcolC_0221	amino acid/peptide transporter/UspA domain protein
252842	G→T									0.06																																intergenic (‑248/+70)	EcolC_0220 ← / ← EcolC_0221	amino acid/peptide transporter/UspA domain protein
252861	A→C																	0.079																								intergenic (‑267/+51)	EcolC_0220 ← / ← EcolC_0221	amino acid/peptide transporter/UspA domain protein
261688	C→A	1	1	1	1	1	1	1	1	1	1	1	1	1	1	1	1	1	1	1	1	1	1	1	1	1	1	1	1	1	1	1	1	1	1	1	1	1	1	1	1	D273E (GAC→GAA)	EcolC_0227 →	conserved hypothetical protein
269146	C→G	1	1	1	1	1	1	1	1	1	1	1	1	1	1	1	1	1	1	1	1	1	1	1	1	1	1	1	1	1	1	1	1	1	1	1	1	1	1	1	1	intergenic (+1365/+532)	EcolC_0230 → / ← EcolC_0233	ABC‑2 type transporter/hypothetical protein
276841	+CAGTGCGA																								0.115																	coding (438/834 nt)	EcolC_0238 ←	nickel ABC transporter, permease subunit NikC
280865	G→T																															0.094										S244Y (TCC→TAC)	EcolC_0242 ←	protein of unknown function UPF0118
284450	G→T							0.06																																		intergenic (‑207/‑14)	EcolC_0245 ← / → EcolC_0246	conserved hypothetical integral membrane protein/SirA family protein
284453	A→T																	0.07																								intergenic (‑210/‑11)	EcolC_0245 ← / → EcolC_0246	conserved hypothetical integral membrane protein/SirA family protein
284480	C→A																				0.065			0.062		0.07																S6Y (TCC→TAC)	EcolC_0246 →	SirA family protein
289857	G→T									0.074																												0.053				G214V (GGA→GTA)	EcolC_0252 →	signal recognition particle‑docking protein FtsY
326279	A→T														0.051																											S235C (AGT→TGT)	EcolC_0284 →	glycogen/starch/alpha‑glucan phosphorylase
340142	T→G	1	1	1	1	1	1	1	1	1	1	1	1	1	1	1	1	1	1	1	1	1	1	1	1	1	1	1	1	1	1	1	1	1	1	1	1	1	1	1	1	R595S (AGA→AGC)	EcolC_0295 ←	ATP‑dependent transcriptional regulator, MalT‑like, LuxR family
342070	C→A						0.071	0.094				0.097																														intergenic (‑144/‑468)	EcolC_0295 ← / → EcolC_0296	ATP‑dependent transcriptional regulator, MalT‑like, LuxR family/glycogen/starch/alpha‑glucan phosphorylase
342092	C→A		0.06																																							intergenic (‑166/‑446)	EcolC_0295 ← / → EcolC_0296	ATP‑dependent transcriptional regulator, MalT‑like, LuxR family/glycogen/starch/alpha‑glucan phosphorylase
352915	A→T						0.055																																			I542N (ATC→AAC)	EcolC_0304 ←	ferrous iron transport protein B
354041	T→G																								0.096																	K167Q (AAA→CAA)	EcolC_0304 ←	ferrous iron transport protein B
357600	C→A																					0.085									0.064											intergenic (‑58/+39)	EcolC_0306 ← / ← EcolC_0307	RNA binding S1 domain protein/transcription elongation factor GreB
357840	C→A														0.054																											E92D (GAG→GAT)	EcolC_0307 ←	transcription elongation factor GreB
359921	T→A																																								0.112	L288Q (CTG→CAG)	EcolC_0309 →	integral membrane sensor signal transduction histidine kinase
362911	G→A																																			0.139						V142I (GTA→ATA)	EcolC_0311 →	putative transport protein
363054	A→T															0.051																										L189F (TTA→TTT)	EcolC_0311 →	putative transport protein
363071	T→G																						0.095																			L195R (CTG→CGG)	EcolC_0311 →	putative transport protein
363101	G→T																								0.062												0.074	0.062				R205L (CGT→CTT)	EcolC_0311 →	putative transport protein
370088	A→T																0.064																									A657A (GCT→GCA)	EcolC_0317 ←	penicillin‑binding protein, 1A family
370834	A→T																		0.055																							W409R (TGG→AGG)	EcolC_0317 ←	penicillin‑binding protein, 1A family
390031	A→C											0.055																														intergenic (+37/+115)	EcolC_0337 → / ← EcolC_0338	putative transcriptional regulator, GntR family/transcriptional regulator, GntR family
390049	T→G								0.051					0.059	0.063	0.053		0.061		0.062																						intergenic (+55/+97)	EcolC_0337 → / ← EcolC_0338	putative transcriptional regulator, GntR family/transcriptional regulator, GntR family
390056	A→T						0.11					0.117						0.085		0.134		0.093				0.067		0.124				0.109										intergenic (+62/+90)	EcolC_0337 → / ← EcolC_0338	putative transcriptional regulator, GntR family/transcriptional regulator, GntR family
390062	A→T																		0.092																							intergenic (+68/+84)	EcolC_0337 → / ← EcolC_0338	putative transcriptional regulator, GntR family/transcriptional regulator, GntR family
390068	A→T														0.067					0.06																						intergenic (+74/+78)	EcolC_0337 → / ← EcolC_0338	putative transcriptional regulator, GntR family/transcriptional regulator, GntR family
406633	C→A																																0.055									G499C (GGC→TGC)	EcolC_0354 ←	integral membrane protein, YccS/YhfK family
408159	A→C														0.076																											intergenic (‑32/+19)	EcolC_0354 ← / ← EcolC_0355	integral membrane protein, YccS/YhfK family/transcriptional regulator, Crp/Fnr family
427826	G→T				0.051																																				0.051	intergenic (+56/‑113)	EcolC_0375 → / → EcolC_0376	Lysozyme/BFD domain protein (2Fe‑2S)‑binding domain protein
427872	G→T																			0.1																						intergenic (+102/‑67)	EcolC_0375 → / → EcolC_0376	Lysozyme/BFD domain protein (2Fe‑2S)‑binding domain protein
434864	C→A													0.101																												V84L (GTA→TTA)	EcolC_0386 ←	general secretion pathway protein F
439202	G→T																		0.085																							Q51K (CAA→AAA)	EcolC_0389 ←	general secretion pathway protein C
439217	C→A		0.099												0.077																											G46* (GGA→TGA)	EcolC_0389 ←	general secretion pathway protein C
439239	G→T									0.103																																F38L (TTC→TTA)	EcolC_0389 ←	general secretion pathway protein C
446673	C→A																						0.082			0.069																intergenic (+57/‑108)	EcolC_0402 → / → EcolC_0403	ribosomal protein S17/ribosomal protein L14
465883	53 bp→54 bp																						0.308																			intergenic (‑189/‑240)	EcolC_0434 ← / → EcolC_R0005	putative transferase/16S ribosomal RNA
471594	A→C														0.053																											intergenic (+77/+153)	EcolC_R0011 → / ← EcolC_0435	5S ribosomal RNA/ABC transporter related
471618	G→T																																					0.064				intergenic (+101/+129)	EcolC_R0011 → / ← EcolC_0435	5S ribosomal RNA/ABC transporter related
479824	T→A																		0.165																							Q29L (CAA→CTA)	EcolC_0440 ←	transporter, hydrophobe/amphiphile efflux‑1 (HAE1) family
479875	G→T																		0.169																							A12E (GCA→GAA)	EcolC_0440 ←	transporter, hydrophobe/amphiphile efflux‑1 (HAE1) family
500115	C→A												0.182																													P226Q (CCG→CAG)	EcolC_0461 →	uncharacterized membrane protein
503360	A→T			0.052																																						intergenic (+121/‑309)	EcolC_0461 → / → EcolC_0462	uncharacterized membrane protein/peptidase U62 modulator of DNA gyrase
503369	T→G										0.054																				0.07											intergenic (+130/‑300)	EcolC_0461 → / → EcolC_0462	uncharacterized membrane protein/peptidase U62 modulator of DNA gyrase
503394	G→C						0.063									0.063																										intergenic (+155/‑275)	EcolC_0461 → / → EcolC_0462	uncharacterized membrane protein/peptidase U62 modulator of DNA gyrase
503405	G→C														0.05																											intergenic (+166/‑264)	EcolC_0461 → / → EcolC_0462	uncharacterized membrane protein/peptidase U62 modulator of DNA gyrase
503485	G→C									0.062				0.055		0.05																		0.061	0.057							intergenic (+246/‑184)	EcolC_0461 → / → EcolC_0462	uncharacterized membrane protein/peptidase U62 modulator of DNA gyrase
503491	T→A			0.054																																						intergenic (+252/‑178)	EcolC_0461 → / → EcolC_0462	uncharacterized membrane protein/peptidase U62 modulator of DNA gyrase
503496	G→C																0.065	0.068																								intergenic (+257/‑173)	EcolC_0461 → / → EcolC_0462	uncharacterized membrane protein/peptidase U62 modulator of DNA gyrase
503540	T→A				0.062			0.077	0.078		0.055	0.064	0.061			0.063		0.067								0.099					0.055							0.069				intergenic (+301/‑129)	EcolC_0461 → / → EcolC_0462	uncharacterized membrane protein/peptidase U62 modulator of DNA gyrase
503551	T→G				0.053																																					intergenic (+312/‑118)	EcolC_0461 → / → EcolC_0462	uncharacterized membrane protein/peptidase U62 modulator of DNA gyrase
503569	T→A																									0.075											0.054					intergenic (+330/‑100)	EcolC_0461 → / → EcolC_0462	uncharacterized membrane protein/peptidase U62 modulator of DNA gyrase
503577	G→C				0.053					0.06						0.057	0.058		0.054					0.058																		intergenic (+338/‑92)	EcolC_0461 → / → EcolC_0462	uncharacterized membrane protein/peptidase U62 modulator of DNA gyrase
504290	T→G																													0.177												F208V (TTT→GTT)	EcolC_0462 →	peptidase U62 modulator of DNA gyrase
504295	T→G																										0.076												0.057			G209G (GGT→GGG)	EcolC_0462 →	peptidase U62 modulator of DNA gyrase
504297	A→T													0.051																												Y210F (TAT→TTT)	EcolC_0462 →	peptidase U62 modulator of DNA gyrase
514293	A→G																				0.084																					L221P (CTT→CCT)	EcolC_0472 ←	protease Do
518552	C→T																							0.261																		Y92Y (TAC→TAT)	EcolC_0477 →	Glutathione S‑transferase domain
549776	C→T																									0.064																Y222Y (TAC→TAT)	EcolC_0506 →	protein of unknown function DUF140
553041	T→C																			0.667																						Y393H (TAT→CAT)	EcolC_0511 →	UDP‑N‑acetylglucosamine 1‑carboxyvinyltransferase
591193	C→T														0.176																											A324A (GCC→GCT)	EcolC_0547 →	permease
606093	A→T																						0.179	0.121		0.067			0.12		0.057			0.077	0.081					0.11	0.161	Y98N (TAC→AAC)	EcolC_0562 ←	sugar isomerase, AgaS family
623371	A→G																														0.076											intergenic (‑65/‑124)	EcolC_0579 ← / → EcolC_0580	threonine dehydratase operon activator protein/transcriptional regulator, LysR family
641931	G→T															0.051																										G63G (GGC→GGA)	EcolC_0600 ←	conserved hypothetical protein
644306	C→A							0.069		0.065	0.057				0.06			0.06																								S35S (TCC→TCA)	EcolC_0603 →	hypothetical protein
644344	C→A									0.056				0.052																												S48Y (TCT→TAT)	EcolC_0603 →	hypothetical protein
644350	G→T		0.061							0.06				0.067	0.067	0.055				0.058	0.053		0.061		0.054																	S50I (AGT→ATT)	EcolC_0603 →	hypothetical protein
644361	C→A			0.09		0.059		0.068						0.076	0.057				0.084																							Q54K (CAA→AAA)	EcolC_0603 →	hypothetical protein
656288	T→A			0.066	0.081																																					intergenic (‑314/+85)	EcolC_0611 ← / ← EcolC_0612	sodium:dicarboxylate symporter/Integral membrane protein TerC
662197	G→T																					0.078																				intergenic (+16/+29)	EcolC_0618 → / ← EcolC_0619	helix‑turn‑helix domain protein/NADH:flavin oxidoreductase/NADH oxidase
662200	T→G														0.058																											intergenic (+19/+26)	EcolC_0618 → / ← EcolC_0619	helix‑turn‑helix domain protein/NADH:flavin oxidoreductase/NADH oxidase
662213	T→G														0.093																											intergenic (+32/+13)	EcolC_0618 → / ← EcolC_0619	helix‑turn‑helix domain protein/NADH:flavin oxidoreductase/NADH oxidase
684760	C→A																															0.263	0.122	0.064	0.136	0.564	0.284				0.095	A15S (GCA→TCA)	EcolC_0633 ←	DNA primase
687341	T→G		0.1										0.064																								0.062					N182H (AAC→CAC)	EcolC_0636 ←	anion transporter
701356	G→T														0.189																											intergenic (+768/+25)	EcolC_0647 → / ← EcolC_0648	rfaE bifunctional protein/band 7 protein
704862	G→T												0.061																													T127N (ACC→AAC)	EcolC_0651 ←	conserved hypothetical protein
704931	G→T																				0.101																					S104* (TCA→TAA)	EcolC_0651 ←	conserved hypothetical protein
717928	T→C																								0.074																	D64D (GAT→GAC)	EcolC_0665 →	Calcineurin phosphoesterase domain protein
718351	G→T																								0.057																	Q205H (CAG→CAT)	EcolC_0665 →	Calcineurin phosphoesterase domain protein
736185	G→T																	0.077																								R245R (CGA→AGA)	EcolC_0683 ←	conserved hypothetical protein
736193	T→A			0.076														0.074																								D242V (GAT→GTT)	EcolC_0683 ←	conserved hypothetical protein
770649	G→T	1	1	1	1	1	1	1	1	1	1	1	1	1	1	1	1	1	1	1	1	1	1	1	1	1	1	1	1	1	1	1	1	1	1	1	1	1	1	1	1	P185T (CCC→ACC)	EcolC_0718 ←	AMP‑dependent synthetase and ligase
775722	G→C																																0.084									G161A (GGC→GCC)	EcolC_0722 →	FAD linked oxidase domain protein
809860	T→A																			0.051																						intergenic (‑141/‑20)	EcolC_0753 ← / → EcolC_0754	A/G‑specific adenine glycosylase/tRNA (guanine‑N(7)‑)‑methyltransferase
815065	T→G		0.105																																							K134T (AAA→ACA)	EcolC_0759 ←	oxygen‑independent coproporphyrinogen III oxidase
817587	T→G																				0.054																					S16S (TCA→TCC)	EcolC_0763 ←	alanine racemase domain protein
823564	A→G																							0.219																		I295I (ATT→ATC)	EcolC_0771 ←	sugar transporter
825295	G→T														0.064																											I248I (ATC→ATA)	EcolC_0772 ←	Non‑specific protein‑tyrosine kinase
825323	T→A									0.076																																D239V (GAC→GTC)	EcolC_0772 ←	Non‑specific protein‑tyrosine kinase
825348	A→C						0.228	0.29	0.269	0.251										0.219		0.183		0.186			0.202				0.182	0.208	0.171			0.193					0.127	F231V (TTT→GTT)	EcolC_0772 ←	Non‑specific protein‑tyrosine kinase
836484	A→T															0.571																										E399D (GAA→GAT)	EcolC_0779 →	Alcohol dehydrogenase zinc‑binding domain protein
839017	G→A									0.071																																intergenic (+249/‑36)	EcolC_0782 → / → EcolC_0783	putative kinase/D‑erythrose‑4‑phosphate dehydrogenase
856373	T→A				0.069																																					D62V (GAT→GTT)	EcolC_0798 ←	5‑formyltetrahydrofolate cyclo‑ligase
857830	T→A													0.066																												T179T (ACT→ACA)	EcolC_0800 →	yecA family protein
857839	A→C																		0.069																			0.066				Q182H (CAA→CAC)	EcolC_0800 →	yecA family protein
857856	T→A									0.074						0.056					0.075																					V188E (GTA→GAA)	EcolC_0800 →	yecA family protein
858394	T→G																																				0.077					I164S (ATC→AGC)	EcolC_0801 →	peptidase M24
866669	T→G																		0.064											0.077												intergenic (+93/‑174)	EcolC_0806 → / → EcolC_0807	glycine dehydrogenase/short‑chain dehydrogenase/reductase SDR
866674	A→T				0.061								0.07																													intergenic (+98/‑169)	EcolC_0806 → / → EcolC_0807	glycine dehydrogenase/short‑chain dehydrogenase/reductase SDR
866676	A→T											0.132			0.105	0.128		0.116					0.079																			intergenic (+100/‑167)	EcolC_0806 → / → EcolC_0807	glycine dehydrogenase/short‑chain dehydrogenase/reductase SDR
866688	A→T											0.075		0.084																												intergenic (+112/‑155)	EcolC_0806 → / → EcolC_0807	glycine dehydrogenase/short‑chain dehydrogenase/reductase SDR
866694	A→C		0.051	0.082	0.061		0.07	0.077	0.069	0.064	0.079	0.07	0.075		0.076	0.061	0.069	0.074	0.085	0.075	0.074	0.077							0.076	0.052	0.053		0.082	0.097	0.052	0.059			0.072	0.064	0.069	intergenic (+118/‑149)	EcolC_0806 → / → EcolC_0807	glycine dehydrogenase/short‑chain dehydrogenase/reductase SDR
877320	G→C																				0.062																					Q286H (CAG→CAC)	EcolC_0818 →	hypothetical protein
899001	C→T									0.08																																R166R (CGC→CGT)	EcolC_0833 →	selenium‑dependent molybdenum hydroxylase system protein, YqeB family
907738	C→A					0.056																																				A261E (GCA→GAA)	EcolC_0839 →	PAS modulated sigma54 specific transcriptional regulator, Fis family
907780	A→T																	0.052																								E275V (GAG→GTG)	EcolC_0839 →	PAS modulated sigma54 specific transcriptional regulator, Fis family
907797	C→A																																							0.124		Q281K (CAA→AAA)	EcolC_0839 →	PAS modulated sigma54 specific transcriptional regulator, Fis family
914456	G→T														0.078																											D158Y (GAT→TAT)	EcolC_0844 →	conserved hypothetical protein
914514	A→C																				0.077																					K177T (AAA→ACA)	EcolC_0844 →	conserved hypothetical protein
916995	C→A																															0.054										S107Y (TCC→TAC)	EcolC_0846 →	Yop virulence translocation R
922809	Δ776 bp	1	1	1	1	1	1	1	1	1	1	1	1	1	1	1	1	1	1	1	1	1	1	1	1	1	1	1	1	1	?	1	1	1	1	1	1	1	1	1	1		EcolC_0855–EcolC_0855	EcolC_0855, EcolC_0855
929540	A→T												0.133																		?			0.067								V125D (GTC→GAC)	EcolC_0864 ←	conserved hypothetical protein
938698	T→G				0.052										0.057									0.053																		L60V (TTG→GTG)	EcolC_0874 →	sugar transporter
973235	T→A		0.058				0.051				0.054	0.059	0.054				0.06		0.054																				0.058			intergenic (‑27/+7)	EcolC_R0020 ← / ← EcolC_R0021	tRNA‑Met/tRNA‑Met
991839	T→A	1	1	1	1	1	1	1	1	1	1	1	1	1	1	1	1	1	1	1	1	1	1	1	1	1	1	1	1	1	1	1	1	1	1	1	1	1	1	1	1	Q213L (CAG→CTG)	EcolC_0916 ←	serine transporter
996836	C→T											0.113																														A82V (GCG→GTG)	EcolC_0920 →	protein of unknown function DUF446
1002638	A→C														0.072																											K440T (AAG→ACG)	EcolC_0925 →	glucarate dehydratase
1005379	C→A																						0.064					0.053														E91* (GAA→TAA)	EcolC_0926 ←	multi‑sensor hybrid histidine kinase
1018960	Δ122 bp														0.088																											intergenic (‑577/+944)	EcolC_0936 ← / ← EcolC_0937	transposase IS4 family protein/carbohydrate kinase FGGY
1031202	G→T																											0.053														intergenic (‑17/‑299)	EcolC_0947 ← / → EcolC_0948	6‑pyruvoyl tetrahydropterin synthase/sulfite reductase (NADPH) flavoprotein, alpha chain
1035878	G→T													0.105																												intergenic (+57/‑302)	EcolC_0950 → / → EcolC_0951	phosphoadenosine phosphosulfate reductase/CRISPR‑associated helicase Cas3
1049782	C→T						1																																			Q440* (CAG→TAG)	EcolC_0961 →	sulfate adenylyltransferase, large subunit
1082130	A→C									0.07				0.064	0.103		0.089	0.075																								C315G (TGC→GGC)	EcolC_0996 ←	glycoside hydrolase family 1
1083154	T→A								0.057							0.065	0.057																									E462V (GAG→GTG)	EcolC_0997 ←	PTS system, maltose and glucose‑specific subfamily, IIC subunit
1083192	G→T																																				0.05					I449I (ATC→ATA)	EcolC_0997 ←	PTS system, maltose and glucose‑specific subfamily, IIC subunit
1084823	A→C		0.085				0.054	0.059																							0.058											K10T (AAG→ACG)	EcolC_0998 →	transcriptional regulator, LacI family
1116356	T→A				0.055																																					Q228L (CAG→CTG)	EcolC_1027 ←	Substrate‑binding region of ABC‑type glycine betaine transport system
1135843	T→A																															0.233	0.143	0.064	0.175	0.526	0.271				0.126	intergenic (‑659/+89)	EcolC_1047 ← / ← EcolC_1048	Protein of unknown function CsiD/alpha amylase catalytic region
1146351	T→A																																					0.077				intergenic (+329/+335)	EcolC_1052 → / ← EcolC_1053	outer membrane autotransporter barrel domain protein/phage/plasmid primase, P4 family
1146355	G→A																																					0.074				intergenic (+333/+331)	EcolC_1052 → / ← EcolC_1053	outer membrane autotransporter barrel domain protein/phage/plasmid primase, P4 family
1146404	C→T																													0.054												intergenic (+382/+282)	EcolC_1052 → / ← EcolC_1053	outer membrane autotransporter barrel domain protein/phage/plasmid primase, P4 family
1151041	C→A																																					0.255				A11S (GCC→TCC)	EcolC_1058 ←	phage transcriptional regulator, AlpA
1153657	A→C											0.056																														intergenic (+157/‑323)	EcolC_1061 → / → EcolC_1062	polarity suppression protein/hypothetical protein
1153740	A→C					0.07			0.056			0.053		0.056																												intergenic (+240/‑240)	EcolC_1061 → / → EcolC_1062	polarity suppression protein/hypothetical protein
1183312	T→A																				0.102															0.084	0.124					intergenic (+16/‑157)	EcolC_R0031 → / → EcolC_R0032	16S ribosomal RNA/tRNA‑Glu
1183318	A→T																				0.082																0.078					intergenic (+22/‑151)	EcolC_R0031 → / → EcolC_R0032	16S ribosomal RNA/tRNA‑Glu
1183342	G→A																										0.084			0.077					0.08	0.052						intergenic (+46/‑127)	EcolC_R0031 → / → EcolC_R0032	16S ribosomal RNA/tRNA‑Glu
1183343	A→G																										0.088			0.079					0.082	0.054						intergenic (+47/‑126)	EcolC_R0031 → / → EcolC_R0032	16S ribosomal RNA/tRNA‑Glu
1183352	T→A																				0.091						0.082			0.08					0.077	0.057	0.088					intergenic (+56/‑117)	EcolC_R0031 → / → EcolC_R0032	16S ribosomal RNA/tRNA‑Glu
1183569	A→G																															0.065								0.09		intergenic (+25/‑92)	EcolC_R0032 → / → EcolC_R0033	tRNA‑Glu/23S ribosomal RNA
1183572	T→G																															0.068								0.101		intergenic (+28/‑89)	EcolC_R0032 → / → EcolC_R0033	tRNA‑Glu/23S ribosomal RNA
1183573	G→A																															0.072								0.106		intergenic (+29/‑88)	EcolC_R0032 → / → EcolC_R0033	tRNA‑Glu/23S ribosomal RNA
1194608	T→G						0.052																																			V72G (GTT→GGT)	EcolC_1096 →	tRNA/rRNA methyltransferase (SpoU)
1198708	T→G																	0.13																								Q440H (CAA→CAC)	EcolC_1101 ←	DEAD/DEAH box helicase domain protein
1198790	T→G						0.061										0.06		0.09																							K413T (AAG→ACG)	EcolC_1101 ←	DEAD/DEAH box helicase domain protein
1199380	G→T																														0.138					0.066		0.606		0.093		T216T (ACC→ACA)	EcolC_1101 ←	DEAD/DEAH box helicase domain protein
1214269	T→A																	0.267																								intergenic (‑105/‑104)	EcolC_1116 ← / → EcolC_1117	transcriptional regulator, RpiR family/HAD superfamily (subfamily IF) hydrolase, YfhB
1226665	T→G											0.076																														N142H (AAC→CAC)	EcolC_1125 ←	oxidoreductase FAD/NAD(P)‑binding domain protein
1240528	A→C							0.053																																		L117V (TTG→GTG)	EcolC_1135 ←	FAD‑dependent pyridine nucleotide‑disulphide oxidoreductase
1249449	T→G											0.067			0.068			0.061																								A11A (GCA→GCC)	EcolC_1144 ←	Inositol‑phosphate phosphatase
1258811	A→G																			0.278																						intergenic (+218/+600)	EcolC_1155 → / ← EcolC_1156	SseB family protein/Rhodanese domain protein
1259619	A→T													0.051																												L213Q (CTA→CAA)	EcolC_1156 ←	Rhodanese domain protein
1259690	T→A										0.059																															P189P (CCA→CCT)	EcolC_1156 ←	Rhodanese domain protein
1263419	C→T					1																																				T986I (ACA→ATA)	EcolC_1157 →	alpha‑2‑macroglobulin domain protein
1273488	A→C							0.099																																		N8H (AAC→CAC)	EcolC_1164 →	conserved hypothetical protein
1290324	C→A																									0.078																R64L (CGT→CTT)	EcolC_1176 ←	phosphoribosylglycinamide formyltransferase
1305291	C→A												0.051																													G179C (GGT→TGT)	EcolC_1190 ←	NADH dehydrogenase (quinone)
1307978	A→C			0.053			0.053																							0.054												intergenic (‑134/+926)	EcolC_1192 ← / ← EcolC_1194	NADH dehydrogenase (quinone)/NADH dehydrogenase (quinone)
1317269	T→C														0.056																											I130T (ATT→ACT)	EcolC_1202 →	protein of unknown function DUF699 ATPase putative
1333364	G→A																										0.057									0.073					0.284	G237G (GGC→GGT)	EcolC_1213 ←	transaldolase
1339186	A→C														0.065														0.071													K251T (AAG→ACG)	EcolC_1218 →	Cob(I)yrinic acid a,c‑diamide adenosyltransferase
1342551	Δ48 bp																	0.155																								coding (150‑197/837 nt)	EcolC_1223 →	ethanolamine utilization protein EutJ family protein
1344434	T→G	1	1	1	1	1	1	1	1	1	1	1	1	1	1	1	1	1	1	1	1	1	1	1	1	1	1	1	1	1	1	1	1	1	1	1	1	1	1	1	1	intergenic (+19/‑198)	EcolC_1224 → / → EcolC_1225	iron‑containing alcohol dehydrogenase/Ethanolamine utilisation protein EutH
1361921	C→A					0.061																																				S243Y (TCC→TAC)	EcolC_1242 →	transcriptional regulator, AraC family
1368952	C→T																																				0.054					C239Y (TGC→TAC)	EcolC_1250 ←	phosphotransferase system EIIC
1377804	G→A																								0.052																	N30N (AAC→AAT)	EcolC_1259 ←	conserved hypothetical protein
1378712	C→T																		0.06																							L239F (CTC→TTC)	EcolC_1260 →	pyridoxal kinase
1389328	C→A											0.09	0.1		0.102																											E104* (GAA→TAA)	EcolC_1271 ←	conserved hypothetical protein
1390072	A→C												0.062																						0.054							intergenic (‑38/+7)	EcolC_R0038 ← / ← EcolC_R0039	tRNA‑Val/tRNA‑Val
1391884	G→T																			0.13																						A130E (GCA→GAA)	EcolC_1273 ←	protein of unknown function DUF1323
1391891	C→A																					0.052																				E128* (GAA→TAA)	EcolC_1273 ←	protein of unknown function DUF1323
1405274	C→T																																							0.479		R274R (CGC→CGT)	EcolC_1284 →	peptidase M24
1420068	C→T																							0.05					0.051												0.148	R312R (CGC→CGT)	EcolC_1296 →	oxalyl‑CoA decarboxylase
1429279	C→A																				0.127	0.107				0.077			0.1													P125T (CCA→ACA)	EcolC_1302 →	drug resistance transporter, EmrB/QacA subfamily
1429304	G→T													0.067					0.07												0.058											R133M (AGG→ATG)	EcolC_1302 →	drug resistance transporter, EmrB/QacA subfamily
1429312	C→A																																					0.064				P136T (CCG→ACG)	EcolC_1302 →	drug resistance transporter, EmrB/QacA subfamily
1440268	C→G																		0.106																							intergenic (+49/‑132)	EcolC_1310 → / → EcolC_1311	conserved hypothetical protein/acetyl‑CoA C‑acyltransferase FadI
1440324	T→G																										0.052															intergenic (+105/‑76)	EcolC_1310 → / → EcolC_1311	conserved hypothetical protein/acetyl‑CoA C‑acyltransferase FadI
1445209	T→A														0.054																											intergenic (+667/‑17)	EcolC_1313 → / → EcolC_1314	phosphohistidine phosphatase, SixA/Fimbrial protein
1446607	G→T																														0.084											A246S (GCC→TCC)	EcolC_1315 →	fimbrial biogenesis outer membrane usher protein
1446678	C→A																		0.054																							F269L (TTC→TTA)	EcolC_1315 →	fimbrial biogenesis outer membrane usher protein
1456669	C→T																																								0.141	H166H (CAC→CAT)	EcolC_1326 →	protein of unknown function DUF462
1468189	T→G			0.061																						0.066																I70S (ATT→AGT)	EcolC_1337 →	FolC bifunctional protein
1470993	C→A											0.053																														G103G (GGC→GGA)	EcolC_1340 →	amidophosphoribosyltransferase
1472947	C→T											0.484																														intergenic (+81/‑185)	EcolC_1341 → / → EcolC_1342	3‑octaprenyl‑4‑hydroxybenzoate carboxy‑lyase/cationic amino acid ABC transporter, periplasmic binding protein
1473322	A→T															0.082				0.069																						Q64L (CAG→CTG)	EcolC_1342 →	cationic amino acid ABC transporter, periplasmic binding protein
1473380	G→T																									0.069																A83A (GCG→GCT)	EcolC_1342 →	cationic amino acid ABC transporter, periplasmic binding protein
1473944	A→C																									0.062																intergenic (+30/‑191)	EcolC_1342 → / → EcolC_1343	cationic amino acid ABC transporter, periplasmic binding protein/cationic amino acid ABC transporter, periplasmic binding protein
1479561	A→T				0.051																																					L13H (CTT→CAT)	EcolC_1349 ←	dihydroneopterin aldolase
1479566	C→A														0.079																											K11N (AAG→AAT)	EcolC_1349 ←	dihydroneopterin aldolase
1489661	T→G																						0.097																			A30A (GCT→GCG)	EcolC_1360 →	Citrate transporter
1489683	G→T																														0.096											A38S (GCA→TCA)	EcolC_1360 →	Citrate transporter
1494168	C→A																															0.052										intergenic (‑805/‑115)	EcolC_1362 ← / → EcolC_1363	aminotransferase class I and II/transcriptional regulator, LysR family
1495364	A→C							0.061																																		intergenic (+143/‑488)	EcolC_1363 → / → EcolC_1364	transcriptional regulator, LysR family/NADH‑ubiquinone/plastoquinone oxidoreductase chain 3
1511194	G→C															0.062																										L85V (CTG→GTG)	EcolC_1377 ←	Domain of unknown function DUF1877
1552016	C→T																																					0.197				intergenic (‑361/‑383)	EcolC_1417 ← / → EcolC_1418	ribonucleoside‑diphosphate reductase, alpha subunit/outer membrane autotransporter barrel domain protein
1558271	C→A	1	1	1	1	1	1	1	1	1	1	1	1	1	1	1	1	1	1	1	1	1	1	1	1	1	1	1	1	1	1	1	1	1	1	1	1	1	1	1	1	A391D (GCC→GAC)	EcolC_1420 →	DNA gyrase, A subunit
1584799	C→G							1																																		Y343* (TAC→TAG)	EcolC_1435 →	porin Gram‑negative type
1591574	C→G			0.055																																						intergenic (+135/+582)	EcolC_1440 → / ← EcolC_1441	malate‑‑quinone oxidoreductase/proteinase inhibitor I11 ecotin
1591864	A→T		0.06		0.065			0.062		0.064		0.06		0.064			0.051									0.054						0.07										intergenic (+425/+292)	EcolC_1440 → / ← EcolC_1441	malate‑‑quinone oxidoreductase/proteinase inhibitor I11 ecotin
1592013	G→A																											0.068														intergenic (+574/+143)	EcolC_1440 → / ← EcolC_1441	malate‑‑quinone oxidoreductase/proteinase inhibitor I11 ecotin
1665762	A→T																							0.066																		intergenic (+248/‑432)	EcolC_1508 → / → EcolC_1509	dihydrouridine synthase DuS/RND efflux system, outer membrane lipoprotein, NodT family
1665775	T→A			0.182							0.177					0.174			0.206	0.172																	0.115					intergenic (+261/‑419)	EcolC_1508 → / → EcolC_1509	dihydrouridine synthase DuS/RND efflux system, outer membrane lipoprotein, NodT family
1665775	T→G						0.106																				0.07		0.107		0.063				0.103	0.112			0.149			intergenic (+261/‑419)	EcolC_1508 → / → EcolC_1509	dihydrouridine synthase DuS/RND efflux system, outer membrane lipoprotein, NodT family
1683295	T→G						0.077																																			intergenic (+27/+14)	EcolC_1523 → / ← EcolC_1524	protein of unknown function DUF1456/protein of unknown function DUF1307
1709550	G→T												0.131																													intergenic (+77/‑146)	EcolC_1542 → / → EcolC_1543	protein of unknown function DUF156/Hydroxyethylthiazole kinase
1709556	T→A															0.08																										intergenic (+83/‑140)	EcolC_1542 → / → EcolC_1543	protein of unknown function DUF156/Hydroxyethylthiazole kinase
1709561	G→C		0.086																																							intergenic (+88/‑135)	EcolC_1542 → / → EcolC_1543	protein of unknown function DUF156/Hydroxyethylthiazole kinase
1709562	C→A																														0.057											intergenic (+89/‑134)	EcolC_1542 → / → EcolC_1543	protein of unknown function DUF156/Hydroxyethylthiazole kinase
1717719	A→T					0.057	0.051	0.05				0.054	0.086	0.055		0.06																										intergenic (+234/‑74)	EcolC_1550 → / → EcolC_1551	Fructose‑bisphosphate aldolase/class II aldolase, tagatose bisphosphate family
1717722	G→T											0.053																														intergenic (+237/‑71)	EcolC_1550 → / → EcolC_1551	Fructose‑bisphosphate aldolase/class II aldolase, tagatose bisphosphate family
1717727	C→A																0.072	0.06				0.052	0.077									0.064					0.063	0.06				intergenic (+242/‑66)	EcolC_1550 → / → EcolC_1551	Fructose‑bisphosphate aldolase/class II aldolase, tagatose bisphosphate family
1717730	G→T											0.08								0.088								0.052										0.096				intergenic (+245/‑63)	EcolC_1550 → / → EcolC_1551	Fructose‑bisphosphate aldolase/class II aldolase, tagatose bisphosphate family
1717752	C→A	0.157	0.176	0.16	0.164	0.158	0.189	0.132	0.159	0.125	0.177	0.148	0.157	0.181	0.135	0.163	0.154	0.138	0.157	0.194	0.195	0.144	0.148	0.14	0.117	0.164	0.092	0.133	0.08		0.095	0.181		0.14	0.131	0.152	0.171	0.182	0.133		0.107	intergenic (+267/‑41)	EcolC_1550 → / → EcolC_1551	Fructose‑bisphosphate aldolase/class II aldolase, tagatose bisphosphate family
1717763	G→T	0.134	0.195	0.171	0.132	0.147	0.154	0.154	0.187	0.118	0.122	0.121	0.18	0.151	0.142	0.147	0.176	0.132	0.119	0.169	0.144	0.163	0.152	0.121	0.104	0.149		0.123	0.078	0.104	0.14	0.139		0.128	0.136	0.133	0.168	0.134	0.123	0.113		intergenic (+278/‑30)	EcolC_1550 → / → EcolC_1551	Fructose‑bisphosphate aldolase/class II aldolase, tagatose bisphosphate family
1717768	C→A												0.074							0.057		0.06															0.052					intergenic (+283/‑25)	EcolC_1550 → / → EcolC_1551	Fructose‑bisphosphate aldolase/class II aldolase, tagatose bisphosphate family
1717769	G→T		0.097		0.057		0.115			0.085			0.09	0.132				0.101		0.086	0.136	0.122	0.133	0.061	0.108	0.134			0.078			0.106					0.137	0.104				intergenic (+284/‑24)	EcolC_1550 → / → EcolC_1551	Fructose‑bisphosphate aldolase/class II aldolase, tagatose bisphosphate family
1728531	A→C																0.063																									L100R (CTG→CGG)	EcolC_1562 ←	two component transcriptional regulator, winged helix family
1729330	C→T																			0.071																						M300I (ATG→ATA)	EcolC_1563 ←	integral membrane sensor signal transduction histidine kinase
1734593	G→T											0.056																														P43T (CCG→ACG)	EcolC_1565 ←	acriflavin resistance protein
1755361	T→A											0.752																														intergenic (‑47/‑612)	EcolC_1578 ← / → EcolC_1579	Integral membrane protein TerC/polysaccharide export protein
1765060	G→A																									0.103																G12R (GGA→AGA)	EcolC_1588 →	GDP‑mannose 4,6‑dehydratase
1782703	C→G																																					0.066				Q11E (CAG→GAG)	EcolC_1602 →	dTDP‑4‑dehydrorhamnose reductase
1793730	T→C									0.05																																intergenic (‑754/‑374)	EcolC_1612 ← / → EcolC_1613	Insertion element protein/6‑phosphogluconate dehydrogenase, decarboxylating
1805134	A→C																	0.054																								L17V (TTA→GTA)	EcolC_1623 ←	ATP phosphoribosyltransferase
1825948	T→G																							0.056																0.076		I47S (ATT→AGT) ‡	EcolC_1647 →	PTS system Galactitol‑specific IIC component
1825949	T→G																																							0.071		I47M (ATT→ATG) ‡	EcolC_1647 →	PTS system Galactitol‑specific IIC component
1827354	T→C																	0.791																								Y90Y (TAT→TAC)	EcolC_1648 →	Ribulose‑phosphate 3‑epimerase
1841314	A→C		0.127	0.107				0.082																																		E137D (GAA→GAC)	EcolC_1654 →	hypothetical protein
1843273	A→T																																			0.065					0.12	intergenic (+63/+2733)	EcolC_1655 → / ← EcolC_R0044	conserved hypothetical protein/tRNA‑Asn
1843284	G→T																																			0.111					0.157	intergenic (+74/+2722)	EcolC_1655 → / ← EcolC_R0044	conserved hypothetical protein/tRNA‑Asn
1843291	A→C																																								0.056	intergenic (+81/+2715)	EcolC_1655 → / ← EcolC_R0044	conserved hypothetical protein/tRNA‑Asn
1844456	C→A																						0.066																			intergenic (+1246/+1550)	EcolC_1655 → / ← EcolC_R0044	conserved hypothetical protein/tRNA‑Asn
1870948	C→A																				0.059																					intergenic (+1137/+1597)	EcolC_1668 → / ← EcolC_R0047	conserved hypothetical protein/tRNA‑Asn
1870956	C→A								0.063																																	intergenic (+1145/+1589)	EcolC_1668 → / ← EcolC_R0047	conserved hypothetical protein/tRNA‑Asn
1881432	C→A	0.057											0.07																													intergenic (‑98/+495)	EcolC_1678 ← / ← EcolC_1679	ThiJ/PfpI domain protein/porin Gram‑negative type
1899537	C→T				0.18																																					A343A (GCG→GCA)	EcolC_1701 ←	ATPase, FliI/YscN family
1900542	C→T																				0.903	1	1	1	1	1	1	1	1	1	1	1	1	1	1	1	1	1	1	1	1	W8* (TGG→TGA)	EcolC_1701 ←	ATPase, FliI/YscN family
1907605	A→C														0.07	0.068	0.077																									F197V (TTT→GTT)	EcolC_1710 ←	protein of unknown function DUF395 YeeE/YedE
1912523	G→T																																		0.064							Q26K (CAA→AAA)	EcolC_1715 ←	flagellar hook‑associated 2 domain protein
1914010	G→T														0.055																											V383L (GTA→TTA)	EcolC_1716 →	flagellin domain protein
1917124	A→C																															0.098					0.64				0.053	intergenic (+18/‑87)	EcolC_1719 → / → EcolC_1720	extracellular solute‑binding protein family 3/pyridoxal phosphate‑dependent enzyme, D‑cysteine desulfhydrase family
1984424	T→G																	0.057																								I204L (ATT→CTT)	EcolC_1783 ←	phosphoribosylglycinamide formyltransferase 2
1987867	C→A																											0.079														L265M (CTG→ATG)	EcolC_1787 →	Oligopeptidase B
1999081	G→A									0.075																																F192F (TTC→TTT)	EcolC_1799 ←	integral membrane protein, PqiA family
2005313	A→T														0.073																											L109H (CTT→CAT)	EcolC_1804 ←	major facilitator superfamily MFS_1
2005321	C→A														0.056																											M106I (ATG→ATT)	EcolC_1804 ←	major facilitator superfamily MFS_1
2005340	A→C		0.072																											0.135	0.067			0.113								L100R (CTT→CGT)	EcolC_1804 ←	major facilitator superfamily MFS_1
2005369	A→C		0.059																																							V90V (GTT→GTG)	EcolC_1804 ←	major facilitator superfamily MFS_1
2014201	T→G																																								0.164	intergenic (‑333/‑903)	EcolC_1816 ← / → EcolC_1817	Insertion element protein/Integral membrane protein TerC
2024728	A→C											0.072																														P425P (CCA→CCC)	EcolC_1825 →	helicase c2
2028675	A→T																			0.076																						intergenic (+47/‑35)	EcolC_1828 → / → EcolC_1829	AMP‑dependent synthetase and ligase/ribonuclease D
2031266	T→A						0.099																																			E253V (GAA→GTA)	EcolC_1831 ←	Rieske (2Fe‑2S) domain protein
2031273	T→A															0.064																										K251* (AAA→TAA)	EcolC_1831 ←	Rieske (2Fe‑2S) domain protein
2034384	C→T																							0.241																		V131V (GTG→GTA)	EcolC_1833 ←	tartrate dehydrogenase
2041599	T→G							0.05								0.072	0.065									0.066							0.057	0.058	0.073		0.063					M163R (ATG→AGG)	EcolC_1843 →	transcriptional regulator, AraC family
2047008	C→T																															0.091										R242R (CGG→CGA)	EcolC_1848 ←	protein of unknown function DUF444
2051920	A→T														0.061																											intergenic (+14/+34)	EcolC_1851 → / ← EcolC_1852	aldo/keto reductase/Aldose 1‑epimerase
2052848	C→A									0.061																																intergenic (‑10/+74)	EcolC_1852 ← / ← EcolC_1853	Aldose 1‑epimerase/glyceraldehyde‑3‑phosphate dehydrogenase, type I
2065411	C→A			0.067																																						A140A (GCG→GCT)	EcolC_1865 ←	L‑asparaginase, type I
2082218	T→G																															0.129										E119D (GAA→GAC)	EcolC_1881 ←	conserved hypothetical protein
2095686	T→A																														0.063											S71T (TCA→ACA)	EcolC_1895 →	PTS system, lactose/cellobiose family IIC subunit
2105625	C→T																											0.122														G44D (GGC→GAC)	EcolC_1903 ←	sodium:dicarboxylate symporter
2126223	T→G				0.057										0.083		0.094		0.091																0.076							F260C (TTT→TGT)	EcolC_1925 →	protein of unknown function UPF0061
2131963	A→T						0.056																																			intergenic (+8/+49)	EcolC_1929 → / ← EcolC_1930	phosphoenolpyruvate synthase/AMP‑dependent synthetase and ligase
2134320	T→C	1	1	1	1	1	1	1	1	1	1	1	1	1	1	1	1	1	1	1	1	1	1	1	1	1	1	1	1	1	1	1	1	1	1	1	1	1	1	1	1	Q325Q (CAA→CAG)	EcolC_1932 ←	Electron‑transferring‑flavoprotein dehydrogenase
2145257	C→T									0.079																																E122K (GAA→AAA)	EcolC_1941 ←	major facilitator superfamily MFS_1
2170196	G→A	1	1	1	1	1	1	1	1	1	1	1	1	1	1	1	1	1	1	1	1	1	1	1	1	1	1	1	1	1	1	1	1	1	1	1	1	1	1	1	1	noncoding (61/77 nt)	EcolC_R0054 ←	tRNA‑Val
2196802	A→T									0.869																																intergenic (‑3/‑271)	EcolC_1988 ← / → EcolC_1989	17 kDa surface antigen/protein of unknown function UPF0075
2207759	T→A				0.054							0.076																				0.055										K666N (AAA→AAT)	EcolC_2000 ←	electron transport complex, RnfABCDGE type, C subunit
2207861	T→A			0.062		0.053									0.052																											A632A (GCA→GCT)	EcolC_2000 ←	electron transport complex, RnfABCDGE type, C subunit
2207870	A→T	0.056		0.082	0.071	0.077	0.077		0.068	0.067	0.072	0.064	0.069	0.091	0.087	0.053	0.098	0.081	0.055	0.053		0.065	0.068	0.052	0.06				0.059									0.052		0.065	0.083	R629R (CGT→CGA)	EcolC_2000 ←	electron transport complex, RnfABCDGE type, C subunit
2207957	T→A	0.067			0.075		0.069	0.053			0.061	0.055		0.05		0.065				0.051																						A600A (GCA→GCT)	EcolC_2000 ←	electron transport complex, RnfABCDGE type, C subunit
2207966	A→T				0.051	0.054	0.06	0.059			0.075	0.059	0.062		0.051	0.071	0.074			0.066								0.065	0.057			0.055		0.05	0.063				0.063			R597R (CGT→CGA)	EcolC_2000 ←	electron transport complex, RnfABCDGE type, C subunit
2217225	C→G																																						0.08			intergenic (‑1507/‑269)	EcolC_2008 ← / → EcolC_2010	aminotransferase class I and II/transcriptional regulator, LacI family
2224998	T→C	1	1	1	1	1	1	1	1	1	1	1	1	1	1	1	1	1	1	1	1	1	1	1	1	1	1	1	1	1	1	1	1	1	1	1	1	1	1	1	1	W393R (TGG→CGG)	EcolC_2015 →	membrane‑associated protein
2227719	T→G											0.102																														K66N (AAA→AAC)	EcolC_2017 ←	mannose‑6‑phosphate isomerase, class I
2227738	T→A														0.06																											D60V (GAT→GTT)	EcolC_2017 ←	mannose‑6‑phosphate isomerase, class I
2233746	G→T																									0.056																D196E (GAC→GAA)	EcolC_2022 ←	two component transcriptional regulator, winged helix family
2237318	C→A																								0.083																	E250* (GAA→TAA)	EcolC_2026 ←	protein of unknown function DUF1471
2237369	A→T		0.059						0.053																																	S233T (TCA→ACA)	EcolC_2026 ←	protein of unknown function DUF1471
2237385	G→T		0.051																																							F227L (TTC→TTA)	EcolC_2026 ←	protein of unknown function DUF1471
2237858	C→A																																						0.053			V70F (GTT→TTT)	EcolC_2026 ←	protein of unknown function DUF1471
2237924	C→A													0.128																												A48S (GCT→TCT)	EcolC_2026 ←	protein of unknown function DUF1471
2242899	A→T																					0.088																				intergenic (‑320/‑92)	EcolC_2029 ← / → EcolC_2030	protein of unknown function UPF0118/small multidrug resistance protein
2247406	G→T												0.057																													M169I (ATG→ATT)	EcolC_2035 →	transcriptional regulator, LysR family
2254122	T→G																			0.081																						K605N (AAA→AAC)	EcolC_2042 ←	anaerobic dimethyl sulfoxide reductase, A subunit, DmsA/YnfE family
2280991	G→A																																0.057									intergenic (‑54/‑259)	EcolC_2078 ← / → EcolC_2079	cold‑shock DNA‑binding domain protein/cold‑shock DNA‑binding domain protein
2286286	A→T																																		0.051							intergenic (‑237/‑152)	EcolC_2089 ← / → EcolC_2090	hypothetical protein/DNA packaging Nu1
2286358	G→T																						0.071																			intergenic (‑309/‑80)	EcolC_2089 ← / → EcolC_2090	hypothetical protein/DNA packaging Nu1
2295774	A→C								0.074									0.094																								K193T (AAG→ACG)	EcolC_2101 →	Ig domain protein group 2 domain protein
2299523	T→G														0.213	0.171		0.205				0.141									0.156			0.192			0.156			0.186		F61C (TTT→TGT)	EcolC_2105 →	minor tail family protein
2299529	A→T									0.122				0.114	0.081		0.125									0.051																E63V (GAA→GTA)	EcolC_2105 →	minor tail family protein
2299546	A→T				0.092																																					K69* (AAA→TAA)	EcolC_2105 →	minor tail family protein
2299550	C→A				0.056																0.069	0.061																				S70Y (TCC→TAC)	EcolC_2105 →	minor tail family protein
2299552	T→G																														0.071											F71V (TTT→GTT)	EcolC_2105 →	minor tail family protein
2299561	A→T									0.083																					0.05											T74S (ACG→TCG)	EcolC_2105 →	minor tail family protein
2311127	T→A												0.052																													intergenic (‑332/‑455)	EcolC_2114 ← / → EcolC_2115	DNA‑binding transcriptional regulator/metabolite/H+ symporter, major facilitator superfamily (MFS)
2314338	C→A		0.053																																							A462E (GCA→GAA)	EcolC_2116 →	Mannitol dehydrogenase domain
2314381	G→T																				0.054																					A476A (GCG→GCT)	EcolC_2116 →	Mannitol dehydrogenase domain
2326554	A→C					0.083																																				F96C (TTT→TGT)	EcolC_2130 ←	major facilitator superfamily MFS_1
2328708	C→T																									0.061																Q119Q (CAG→CAA)	EcolC_2132 ←	transcriptional regulator, LysR family
2361882	G→A																0.059																									V181I (GTA→ATA)	EcolC_2159 →	sulfatase
2394429	C→G																																								0.131	D623H (GAT→CAT)	EcolC_2183 ←	formate dehydrogenase, alpha subunit
2395538	G→A						0.056																																			A253V (GCA→GTA)	EcolC_2183 ←	formate dehydrogenase, alpha subunit
2411514	C→A									0.096																																intergenic (‑45/+162)	EcolC_2196 ← / ← EcolC_2197	transposase IS4 family protein/RNA‑directed DNA polymerase (Reverse transcriptase)
2423171	G→A	1	1	1	1	1	1	1	1	1	1	1	1	1	1	1	1	1	1	1	1	1	1	1	1	1	1	1	1	1	1	1	1	1	1	1	1	1	1	1	1	G40G (GGC→GGT)	EcolC_2203 ←	transposase IS4 family protein
2459923	C→A									0.051																																R173L (CGT→CTT)	EcolC_2241 ←	cytochrome B561
2483210	T→C																					0.07			0.076			0.056	0.063						0.052			0.06		0.057		intergenic (‑1224/+2619)	EcolC_2254 ← / ← EcolC_2255	Integrase catalytic region/phenylacetic acid degradation protein PaaY
2483234	A→C																					0.07						0.057	0.068													intergenic (‑1248/+2595)	EcolC_2254 ← / ← EcolC_2255	Integrase catalytic region/phenylacetic acid degradation protein PaaY
2483390	A→G																																		0.052							intergenic (‑1404/+2439)	EcolC_2254 ← / ← EcolC_2255	Integrase catalytic region/phenylacetic acid degradation protein PaaY
2483390	A→T																											0.06														intergenic (‑1404/+2439)	EcolC_2254 ← / ← EcolC_2255	Integrase catalytic region/phenylacetic acid degradation protein PaaY
2483504	C→T																				0.054		0.054					0.059				0.056			0.06							intergenic (‑1518/+2325)	EcolC_2254 ← / ← EcolC_2255	Integrase catalytic region/phenylacetic acid degradation protein PaaY
2483507	G→A																					0.051																				intergenic (‑1521/+2322)	EcolC_2254 ← / ← EcolC_2255	Integrase catalytic region/phenylacetic acid degradation protein PaaY
2483528	C→A																															0.061			0.055							intergenic (‑1542/+2301)	EcolC_2254 ← / ← EcolC_2255	Integrase catalytic region/phenylacetic acid degradation protein PaaY
2483573	T→A											0.055					0.058																									intergenic (‑1587/+2256)	EcolC_2254 ← / ← EcolC_2255	Integrase catalytic region/phenylacetic acid degradation protein PaaY
2483801	A→G																0.057					0.084				0.063	0.053		0.073			0.06	0.054								0.058	intergenic (‑1815/+2028)	EcolC_2254 ← / ← EcolC_2255	Integrase catalytic region/phenylacetic acid degradation protein PaaY
2483801	A→T														0.055																											intergenic (‑1815/+2028)	EcolC_2254 ← / ← EcolC_2255	Integrase catalytic region/phenylacetic acid degradation protein PaaY
2483941	T→A																															0.058										intergenic (‑1955/+1888)	EcolC_2254 ← / ← EcolC_2255	Integrase catalytic region/phenylacetic acid degradation protein PaaY
2483948	C→G																					0.06										0.058										intergenic (‑1962/+1881)	EcolC_2254 ← / ← EcolC_2255	Integrase catalytic region/phenylacetic acid degradation protein PaaY
2484092	A→C																					0.074		0.067		0.069		0.056	0.05			0.06			0.051		0.056					intergenic (‑2106/+1737)	EcolC_2254 ← / ← EcolC_2255	Integrase catalytic region/phenylacetic acid degradation protein PaaY
2484101	G→A																															0.051										intergenic (‑2115/+1728)	EcolC_2254 ← / ← EcolC_2255	Integrase catalytic region/phenylacetic acid degradation protein PaaY
2484676	C→G												0.056		0.052							0.054			0.054	0.075		0.068				0.05			0.103			0.062	0.057			intergenic (‑2690/+1153)	EcolC_2254 ← / ← EcolC_2255	Integrase catalytic region/phenylacetic acid degradation protein PaaY
2497038	A→T																																							0.073		intergenic (‑75/‑210)	EcolC_2267 ← / → EcolC_2268	phenylacetate‑CoA oxygenase, PaaG subunit/phenylacetic acid degradation protein paaN
2526265	G→T												0.064																													V71L (GTG→TTG)	EcolC_2289 →	AbgT transporter family
2529198	G→T								0.09																																	intergenic (+144/‑8)	EcolC_2291 → / → EcolC_2292	transcriptional regulator, Crp/Fnr family/UspA domain protein
2530099	C→A																																					0.056				V298V (GTC→GTA)	EcolC_2292 →	UspA domain protein
2534922	A→C																														0.064											Q49H (CAA→CAC)	EcolC_2297 →	peptidase S15
2537623	T→G																														0.058		0.077									E26D (GAA→GAC)	EcolC_2300 ←	Mandelate racemase/muconate lactonizing protein
2540591	A→T																									0.054																S177T (TCA→ACA)	EcolC_2303 ←	conserved hypothetical protein
2542211	G→A																							0.24																		G101G (GGC→GGT)	EcolC_2304 ←	protein of unknown function DUF463 YcjX family protein
2556562	T→G																0.054																									intergenic (‑147/+66)	EcolC_2316 ← / ← EcolC_2317	alpha amylase catalytic region/phage shock operon rhodanese PspE
2556586	G→T																							0.056																		intergenic (‑171/+42)	EcolC_2316 ← / ← EcolC_2317	alpha amylase catalytic region/phage shock operon rhodanese PspE
2564764	C→A																								0.079																	E250* (GAA→TAA)	EcolC_2327 ←	peptidase C26
2575411	A→T																	0.128	0.123																							intergenic (+187/‑181)	EcolC_2336 → / → EcolC_2337	protein of unknown function DUF559/short‑chain dehydrogenase/reductase SDR
2575417	A→T									0.125																																intergenic (+193/‑175)	EcolC_2336 → / → EcolC_2337	protein of unknown function DUF559/short‑chain dehydrogenase/reductase SDR
2575423	A→T												0.079																													intergenic (+199/‑169)	EcolC_2336 → / → EcolC_2337	protein of unknown function DUF559/short‑chain dehydrogenase/reductase SDR
2578550	G→C											0.053																														V278L (GTC→CTC)	EcolC_2339 →	exoribonuclease II
2586173	A→C												0.064																													L71R (CTG→CGG)	EcolC_2347 ←	protein of unknown function DUF1049
2587835	C→T																					0.052										0.267	0.159	0.073	0.177	0.527	0.259				0.094	F123F (TTC→TTT)	EcolC_2349 →	GTP cyclohydrolase II
2599835	T→A																0.06																									intergenic (‑60/+151)	EcolC_2359 ← / ← EcolC_2360	pseudouridine synthase/conserved hypothetical protein
2599896	A→C				0.093																																					intergenic (‑121/+90)	EcolC_2359 ← / ← EcolC_2360	pseudouridine synthase/conserved hypothetical protein
2603651	C→A																																					0.088				intergenic (‑244/‑30)	EcolC_2362 ← / → EcolC_2363	PHP domain protein/anthranilate synthase component I
2611976	C→A																						0.059																			R211L (CGT→CTT)	EcolC_2371 ←	OmpW family protein
2622284	C→T																															0.242	0.154	0.053	0.17	0.564	0.219				0.095	A170A (GCG→GCA)	EcolC_2383 ←	binding‑protein‑dependent transport systems inner membrane component
2624634	Δ3 bp																				0.819	0.94	0.833	0.646	0.938	0.734	1	1	1	1	1	0.902	1	0.927	0.903	0.939	0.362	1	1	1	1	coding (855‑857/1677 nt)	EcolC_2385 ←	extracellular solute‑binding protein family 5
2625000	T→G																			0.219																						E164A (GAA→GCA)	EcolC_2385 ←	extracellular solute‑binding protein family 5
2625746	A→C																				0.857	0.741	0.787	0.646	0.919	0.781	1	1	0.897	0.943	0.867	0.874	1	1	0.914	0.917	0.358	1	0.947	0.758	0.776	intergenic (‑256/+437)	EcolC_2385 ← / ← EcolC_2386	extracellular solute‑binding protein family 5/multiple antibiotic resistance (MarC)‑related protein
2634829	C→A				1																																					V120F (GTT→TTT)	EcolC_2392 ←	response regulator receiver protein
2636981	G→T																							0.051																		D60Y (GAT→TAT)	EcolC_2395 →	formyltetrahydrofolate deformylase
2638241	A→C																										0.082															intergenic (+57/+840)	EcolC_R0058 → / ← EcolC_2396	tRNA‑Tyr/respiratory nitrate reductase, gamma subunit
2638249	A→T																												0.052											0.057		intergenic (+65/+832)	EcolC_R0058 → / ← EcolC_2396	tRNA‑Tyr/respiratory nitrate reductase, gamma subunit
2638277	C→G																									0.062																intergenic (+93/+804)	EcolC_R0058 → / ← EcolC_2396	tRNA‑Tyr/respiratory nitrate reductase, gamma subunit
2638279	T→A						0.069																	0.078																		intergenic (+95/+802)	EcolC_R0058 → / ← EcolC_2396	tRNA‑Tyr/respiratory nitrate reductase, gamma subunit
2638279	T→C																					0.075						0.051														intergenic (+95/+802)	EcolC_R0058 → / ← EcolC_2396	tRNA‑Tyr/respiratory nitrate reductase, gamma subunit
2638295	A→T														0.056																											intergenic (+111/+786)	EcolC_R0058 → / ← EcolC_2396	tRNA‑Tyr/respiratory nitrate reductase, gamma subunit
2638390	T→A				0.059	0.051	0.073			0.06	0.101	0.062	0.06		0.058	0.055				0.055					0.055	0.059				0.063			0.091			0.052			0.054	0.064	0.058	intergenic (+206/+691)	EcolC_R0058 → / ← EcolC_2396	tRNA‑Tyr/respiratory nitrate reductase, gamma subunit
2638431	C→G				0.074	0.068	0.057	0.06			0.067			0.056	0.067	0.075	0.051		0.06								0.061								0.063							intergenic (+247/+650)	EcolC_R0058 → / ← EcolC_2396	tRNA‑Tyr/respiratory nitrate reductase, gamma subunit
2638431	C→T																									0.064																intergenic (+247/+650)	EcolC_R0058 → / ← EcolC_2396	tRNA‑Tyr/respiratory nitrate reductase, gamma subunit
2638447	A→T														0.055																											intergenic (+263/+634)	EcolC_R0058 → / ← EcolC_2396	tRNA‑Tyr/respiratory nitrate reductase, gamma subunit
2638457	C→G								0.066																																	intergenic (+273/+624)	EcolC_R0058 → / ← EcolC_2396	tRNA‑Tyr/respiratory nitrate reductase, gamma subunit
2638463	T→A		0.076	0.093	0.141	0.123	0.11	0.107		0.116	0.086	0.106	0.099	0.07	0.132	0.123	0.118	0.1	0.089	0.101	0.081	0.091	0.09	0.089	0.052	0.115	0.056			0.072		0.058	0.057				0.099			0.057		intergenic (+279/+618)	EcolC_R0058 → / ← EcolC_2396	tRNA‑Tyr/respiratory nitrate reductase, gamma subunit
2638497	T→A				0.085	0.079	0.086	0.091	0.092	0.053	0.052	0.095	0.077	0.054	0.116	0.101	0.084	0.085	0.063	0.095	0.064	0.102		0.086		0.078	0.097	0.113	0.052	0.064		0.068		0.08	0.063		0.075			0.078	0.06	intergenic (+313/+584)	EcolC_R0058 → / ← EcolC_2396	tRNA‑Tyr/respiratory nitrate reductase, gamma subunit
2638571	G→C																																			0.053						intergenic (+387/+510)	EcolC_R0058 → / ← EcolC_2396	tRNA‑Tyr/respiratory nitrate reductase, gamma subunit
2638635	C→G																																	0.064								intergenic (+451/+446)	EcolC_R0058 → / ← EcolC_2396	tRNA‑Tyr/respiratory nitrate reductase, gamma subunit
2638635	C→T																					0.053																0.054				intergenic (+451/+446)	EcolC_R0058 → / ← EcolC_2396	tRNA‑Tyr/respiratory nitrate reductase, gamma subunit
2638649	A→T		0.079																																							intergenic (+465/+432)	EcolC_R0058 → / ← EcolC_2396	tRNA‑Tyr/respiratory nitrate reductase, gamma subunit
2638651	A→T				0.056									0.056																												intergenic (+467/+430)	EcolC_R0058 → / ← EcolC_2396	tRNA‑Tyr/respiratory nitrate reductase, gamma subunit
2638675	A→T													0.06			0.052																							0.052		intergenic (+491/+406)	EcolC_R0058 → / ← EcolC_2396	tRNA‑Tyr/respiratory nitrate reductase, gamma subunit
2638776	A→C																																	0.06								intergenic (+592/+305)	EcolC_R0058 → / ← EcolC_2396	tRNA‑Tyr/respiratory nitrate reductase, gamma subunit
2638788	T→G																	0.087																								intergenic (+604/+293)	EcolC_R0058 → / ← EcolC_2396	tRNA‑Tyr/respiratory nitrate reductase, gamma subunit
2638804	A→T																																								0.057	intergenic (+620/+277)	EcolC_R0058 → / ← EcolC_2396	tRNA‑Tyr/respiratory nitrate reductase, gamma subunit
2638832	C→G																																	0.065								intergenic (+648/+249)	EcolC_R0058 → / ← EcolC_2396	tRNA‑Tyr/respiratory nitrate reductase, gamma subunit
2642694	+CCAGA																																								0.116	coding (3050/3744 nt)	EcolC_2399 ←	nitrate reductase, alpha subunit
2643140	T→A								0.074																																	K868N (AAA→AAT)	EcolC_2399 ←	nitrate reductase, alpha subunit
2653589	C→A		0.062																																							intergenic (‑100/‑170)	EcolC_2406 ← / → EcolC_2407	ChaB family protein/calcium/proton exchanger
2653611	G→T		0.067									0.057	0.062				0.062																									intergenic (‑122/‑148)	EcolC_2406 ← / → EcolC_2407	ChaB family protein/calcium/proton exchanger
2653617	C→A							0.052																																		intergenic (‑128/‑142)	EcolC_2406 ← / → EcolC_2407	ChaB family protein/calcium/proton exchanger
2653638	G→T		0.111														0.101																									intergenic (‑149/‑121)	EcolC_2406 ← / → EcolC_2407	ChaB family protein/calcium/proton exchanger
2666933	T→C																												0.212													intergenic (‑117/‑161)	EcolC_2421 ← / → EcolC_2422	conserved hypothetical protein/Aminoacyl‑tRNA hydrolase
2683637	T→G																																			0.095						I34M (ATT→ATG)	EcolC_2434 →	sodium/hydrogen exchanger
2713865	G→T									0.058							0.091					0.059																				intergenic (+196/‑504)	EcolC_2465 → / → EcolC_2466	protein of unknown function DUF1398/conserved hypothetical protein
2713870	C→A						0.054																																			intergenic (+201/‑499)	EcolC_2465 → / → EcolC_2466	protein of unknown function DUF1398/conserved hypothetical protein
2745336	T→G					0.074	0.11				0.077								0.09																							K159N (AAA→AAC)	EcolC_2494 ←	glycoside hydrolase family 3 domain protein
2758018	A→C																											0.153														intergenic (‑50/+38)	EcolC_2506 ← / ← EcolC_2507	3‑oxoacyl‑(acyl‑carrier‑protein) synthase 2/acyl carrier protein
2774065	C→G										0.539																															A97P (GCG→CCG)	EcolC_2521 ←	flagellar L‑ring protein
2774136	C→A												0.5																													R73L (CGA→CTA)	EcolC_2521 ←	flagellar L‑ring protein
2775734	+CGCCT				0.085																																					coding (373/756 nt)	EcolC_2523 ←	flagellar basal‑body rod protein FlgF
2779142	Δ1 bp														0.207																											coding (97/660 nt)	EcolC_2528 →	flagella basal body P‑ring formation protein FlgA
2779634	G→A											0.197																														V197M (GTG→ATG)	EcolC_2528 →	flagella basal body P‑ring formation protein FlgA
2785003	A→T									0.108																								0.063								M141L (ATG→TTG)	EcolC_2535 →	major facilitator superfamily MFS_1
2786859	T→A						0.054						0.052						0.062	0.073																						L75Q (CTA→CAA)	EcolC_2537 →	protein of unknown function DUF1439
2827966	G→T																															0.057										F137L (TTC→TTA)	EcolC_2579 ←	FTR1 family protein
2831226	A→C			0.08																																						K126N (AAA→AAC)	EcolC_2581 →	delta‑1‑pyrroline‑5‑carboxylate dehydrogenase
2837898	G→T																				0.068																					C109F (TGC→TTC)	EcolC_2585 →	Endoribonuclease L‑PSP
2842886	T→G					0.055																																				intergenic (+17/+203)	EcolC_2592 → / ← EcolC_2593	conserved hypothetical protein/Glucose‑1‑phosphatase
2856540	G→A																																								0.058	intergenic (+59/‑13)	EcolC_2602 → / → EcolC_2603	multi‑sensor hybrid histidine kinase/4Fe‑4S ferredoxin iron‑sulfur binding domain protein
2884016	A→C									0.053																																I625S (ATT→AGT)	EcolC_2634 ←	UvrD/REP helicase
2887678	T→C												0.051																													L404S (TTG→TCG)	EcolC_2636 →	hypothetical membrane protein
2901426	T→G															0.067																										K364T (AAG→ACG)	EcolC_2648 ←	putative RNA methylase
2906218	T→G																0.089																									T66P (ACG→CCG)	EcolC_2652 ←	pili assembly chaperone
2910972	C→A														0.071																											intergenic (‑2446/+196)	EcolC_2655 ← / ← EcolC_2657	Fimbrial protein/pili assembly chaperone
2928100	G→A						0.103																																			R404R (CGC→CGT)	EcolC_2671 ←	Peptidoglycan‑binding domain 1 protein
2929308	A→G																							0.064																		L2L (TTG→CTG)	EcolC_2671 ←	Peptidoglycan‑binding domain 1 protein
2945549	A→C											0.057																														F164V (TTT→GTT)	EcolC_2683 ←	DNA internalization‑related competence protein ComEC/Rec2
2948396	C→T																													0.135												intergenic (‑33/+78)	EcolC_2685 ← / ← EcolC_2686	ribosomal protein S1/cytidylate kinase
2958811	A→C																								0.058																	I670L (ATC→CTC)	EcolC_2693 →	formate acetyltransferase
2959083	G→A						0.091																																			M760I (ATG→ATA)	EcolC_2693 →	formate acetyltransferase
2971925	A→C						0.058										0.092																									F147C (TTT→TGT)	EcolC_2704 ←	AAA ATPase central domain protein
2988374	T→A										0.079																												?			intergenic (‑43/‑280)	EcolC_2715 ← / → EcolC_2716	ATP‑dependent Clp protease adaptor protein ClpS/cold‑shock DNA‑binding domain protein
2994979	G→T															0.055								0.061																		intergenic (‑208/‑217)	EcolC_2720 ← / → EcolC_2721	ATP‑dependent endonuclease of the OLD family/MIP family channel protein
2995454	G→A																																		0.154							A87T (GCC→ACC)	EcolC_2721 →	MIP family channel protein
2996016	C→G		0.062			?																																	?			intergenic (+125/‑370)	EcolC_2721 → / → EcolC_2722	MIP family channel protein/protein of unknown function DUF340 membrane
2996017	A→C					?																									0.062								?	0.096		intergenic (+126/‑369)	EcolC_2721 → / → EcolC_2722	MIP family channel protein/protein of unknown function DUF340 membrane
2996017	A→T					?						0.211																											?			intergenic (+126/‑369)	EcolC_2721 → / → EcolC_2722	MIP family channel protein/protein of unknown function DUF340 membrane
2996028	A→C				0.071																																					intergenic (+137/‑358)	EcolC_2721 → / → EcolC_2722	MIP family channel protein/protein of unknown function DUF340 membrane
2996030	T→A					?						0.069		0.105		0.074		0.069																					?			intergenic (+139/‑356)	EcolC_2721 → / → EcolC_2722	MIP family channel protein/protein of unknown function DUF340 membrane
2996146	C→T					0.153																																				intergenic (+255/‑240)	EcolC_2721 → / → EcolC_2722	MIP family channel protein/protein of unknown function DUF340 membrane
2998782	C→A																									0.069																L452M (CTG→ATG)	EcolC_2723 →	hybrid cluster protein
3004002	A→T																								0.066																	I348F (ATC→TTC)	EcolC_2727 →	NAD‑dependent epimerase/dehydratase
3012224	G→T																																			0.096						T146N (ACC→AAC)	EcolC_2737 ←	23S rRNA (uracil‑5‑)‑methyltransferase RumB
3016406	C→A												0.093																													R330L (CGT→CTT)	EcolC_2742 ←	extracellular solute‑binding protein family 1
3027775	T→G																	0.06																								Q157H (CAA→CAC)	EcolC_2753 ←	phage tail tape measure protein, TP901 family
3073632	C→A				0.076																																0.055		0.053			D141Y (GAT→TAT)	EcolC_2811 ←	diguanylate phosphodiesterase
3076597	T→C	1	1	1	1	1	1	1	1	1	1	1	1	1	1	1	1	1	1	1	1	1	1	1	1	1	1	1	1	1	1	1	1	1	1	1	1	1	1	1	1	R342G (AGA→GGA)	EcolC_2814 ←	extracellular solute‑binding protein family 5
3100982	A→C												0.054																													I21I (ATA→ATC)	EcolC_2835 →	MscS Mechanosensitive ion channel
3103189	A→T																			0.092																						F294I (TTT→ATT)	EcolC_2836 ←	protein of unknown function DUF890
3103198	C→A																			0.098											0.116											A291S (GCC→TCC)	EcolC_2836 ←	protein of unknown function DUF890
3103204	A→C														0.092				0.161																							F289V (TTT→GTT)	EcolC_2836 ←	protein of unknown function DUF890
3107479	A→T																																	0.069								H96L (CAT→CTT)	EcolC_2839 →	2OG‑Fe(II) oxygenase
3107504	T→A																			0.064																						H104Q (CAT→CAA)	EcolC_2839 →	2OG‑Fe(II) oxygenase
3111116	C→T				1																																					G13R (GGG→AGG)	EcolC_2843 ←	glycosyl transferase family 3
3140356	G→A																															0.061										T24T (ACC→ACT)	EcolC_2872 ←	Insertion element protein
3170553	G→T																																				0.067					D102Y (GAT→TAT)	EcolC_2909 →	putative homeobox protein
3170558	C→A							0.058																																		I103I (ATC→ATA)	EcolC_2909 →	putative homeobox protein
3170585	C→A									0.07					0.083																											G112G (GGC→GGA)	EcolC_2909 →	putative homeobox protein
3170606	C→A							0.122																																		T119T (ACC→ACA)	EcolC_2909 →	putative homeobox protein
3170610	A→C											0.107																														T121P (ACC→CCC)	EcolC_2909 →	putative homeobox protein
3171804	C→A				0.085																																					A200S (GCA→TCA)	EcolC_2911 ←	nicotinamide mononucleotide transporter PnuC
3174369	T→A																							0.061																		intergenic (‑25/+27)	EcolC_R0070 ← / ← EcolC_R0071	tRNA‑Val/tRNA‑Lys
3174373	T→A								0.06																																	intergenic (‑29/+23)	EcolC_R0070 ← / ← EcolC_R0071	tRNA‑Val/tRNA‑Lys
3178106	T→G			0.083	0.053	0.078	0.09	0.087	0.068	0.085	0.08	0.1		0.073			0.076	0.108	0.085	0.113			0.067		0.051		0.106				0.061	0.061	0.136	0.054		0.071			0.089	0.089	0.122	K291N (AAA→AAC)	EcolC_2916 ←	protein TolA
3194540	C→T											0.093																														G692D (GGT→GAT)	EcolC_2930 ←	2‑oxoglutarate dehydrogenase, E1 subunit
3199139	T→C														0.102																											N59D (AAT→GAT)	EcolC_2932 ←	succinate dehydrogenase, flavoprotein subunit
3205872	A→C																									0.061																S120R (AGC→CGC)	EcolC_2938 →	pili assembly chaperone
3214899	A→C														0.072																											L238V (TTG→GTG)	EcolC_2947 ←	Deoxyribodipyrimidine photo‑lyase
3215579	T→A																						0.053																			D11V (GAT→GTT)	EcolC_2947 ←	Deoxyribodipyrimidine photo‑lyase
3218437	(34-bp)2→1							0.056																																		intergenic (‑145/+1612)	EcolC_2950 ← / ← EcolC_2952	transposase IS4 family protein/hypothetical protein
3226560	C→G	1	1	1	1	1	1	1	1	1	1	1	1	1	1	1	1	1	1	1	1	1	1	1	1	1	1	1	1	1	1	1	1	1	1	1	1	1	1	1	1	L53L (CTG→CTC)	EcolC_2955 ←	YD repeat protein
3226566	C→G	1	1	1	1	1	1	1	1	1	1	1	1	1	1	1	1	1	1	1	1	1	1	1	1	1	1	1	1	1	1	1	1	1	1	1	1	1	1	1	1	P51P (CCG→CCC)	EcolC_2955 ←	YD repeat protein
3227058	G→T																					0.086																				A37D (GCC→GAC)	EcolC_2956 ←	conserved hypothetical protein
3244410	G→A																																				0.62					A25T (GCC→ACC)	EcolC_2971 →	CopG domain protein DNA‑binding domain protein
3248285	G→T						0.059								0.052	0.063						0.06																				intergenic (‑314/+263)	EcolC_2975 ← / ← EcolC_2976	outer membrane porin/glutaminyl‑tRNA synthetase
3248290	A→T											0.061																														intergenic (‑319/+258)	EcolC_2975 ← / ← EcolC_2976	outer membrane porin/glutaminyl‑tRNA synthetase
3248301	G→T																			0.106			0.079		0.052									0.053								intergenic (‑330/+247)	EcolC_2975 ← / ← EcolC_2976	outer membrane porin/glutaminyl‑tRNA synthetase
3248313	G→T														0.05																											intergenic (‑342/+235)	EcolC_2975 ← / ← EcolC_2976	outer membrane porin/glutaminyl‑tRNA synthetase
3271198	T→G														0.057																											F212C (TTT→TGT)	EcolC_2991 →	polar amino acid ABC transporter, inner membrane subunit
3271227	A→T		0.074																																							I222F (ATT→TTT)	EcolC_2991 →	polar amino acid ABC transporter, inner membrane subunit
3276088	G→A																																	0.746	0.578							R312W (CGG→TGG)	EcolC_2996 ←	heat shock protein DnaJ domain protein
3300464	T→G		0.098																																							N72T (AAC→ACC)	EcolC_3022 ←	Antimicrobial peptide resistance and lipid A acylation PagP
3317630	A→C																																							0.063		intergenic (‑117/+98)	EcolC_3037 ← / ← EcolC_3038	alkyl hydroperoxide reductase, F subunit/peroxiredoxin
3332626	T→A				0.092																																					intergenic (‑275/‑100)	EcolC_3051 ← / → EcolC_3052	isochorismate synthase/periplasmic binding protein
3332638	T→A										0.14																									0.152						intergenic (‑287/‑88)	EcolC_3051 ← / → EcolC_3052	isochorismate synthase/periplasmic binding protein
3338774	A→C														0.076																											V70G (GTT→GGT)	EcolC_3057 ←	lipopolysaccharide biosynthesis protein
3338801	A→T														0.059																											L61Q (CTG→CAG)	EcolC_3057 ←	lipopolysaccharide biosynthesis protein
3366659	C→T																										0.546	0.303	0.416	0.713	0.125											G31G (GGC→GGT)	EcolC_3078 →	Domain of unknown function DUF1795
3382495	C→T																																								0.053	H195Y (CAT→TAT)	EcolC_3087 →	two component transcriptional regulator, LuxR family
3393351	A→C													0.076																												S18R (AGC→CGC)	EcolC_3099 →	phosphoribosylaminoimidazole carboxylase, catalytic subunit
3413807	C→A																						0.12																			L242L (CTG→CTT)	EcolC_3116 ←	transcriptional regulator, IclR family
3422607	A→T																		0.068																							Q255L (CAG→CTG)	EcolC_3123 →	short‑chain dehydrogenase/reductase SDR
3422620	A→C																		0.061																							intergenic (+6/‑55)	EcolC_3123 → / → EcolC_3124	short‑chain dehydrogenase/reductase SDR/Thioredoxin domain
3432247	G→A																															0.053										intergenic (+168/+754)	EcolC_3132 → / ← EcolC_3133	copper‑translocating P‑type ATPase/plasmid maintenance system antidote protein, XRE family
3433108	G→T																				0.056																					L97I (CTT→ATT)	EcolC_3133 ←	plasmid maintenance system antidote protein, XRE family
3433134	C→A														0.075				0.091																		0.061					W88L (TGG→TTG)	EcolC_3133 ←	plasmid maintenance system antidote protein, XRE family
3438153	A→C																																		0.058							intergenic (+69/‑169)	EcolC_3137 → / → EcolC_3138	major facilitator superfamily MFS_1/potassium efflux system protein
3438694	T→C																																	0.056								S125P (TCC→CCC)	EcolC_3138 →	potassium efflux system protein
3442311	T→A																													0.072	0.131					0.084		0.587		0.147		L242Q (CTG→CAG)	EcolC_3140 →	Alpha/beta hydrolase fold‑3 domain protein
3450094	G→T								0.416																																	Q19K (CAG→AAG)	EcolC_3147 ←	adenine phosphoribosyltransferase
3474844	T→G																	0.068																								intergenic (‑48/+32)	EcolC_3170 ← / ← EcolC_3171	Insertion element protein/Insertion element protein
3474852	Δ1 bp																	0.065																								intergenic (‑56/+24)	EcolC_3170 ← / ← EcolC_3171	Insertion element protein/Insertion element protein
3474853	T→C																	0.065																								intergenic (‑57/+23)	EcolC_3170 ← / ← EcolC_3171	Insertion element protein/Insertion element protein
3474856	C→T																	0.067																								intergenic (‑60/+20)	EcolC_3170 ← / ← EcolC_3171	Insertion element protein/Insertion element protein
3474860	G→A																	0.066																								intergenic (‑64/+16)	EcolC_3170 ← / ← EcolC_3171	Insertion element protein/Insertion element protein
3474865	A→G																	0.069																								intergenic (‑69/+11)	EcolC_3170 ← / ← EcolC_3171	Insertion element protein/Insertion element protein
3486316	A→T																											0.123														L82F (TTA→TTT)	EcolC_3180 →	glycosyl transferase group 1
3489330	C→T									0.062																																G253S (GGT→AGT)	EcolC_3183 ←	UDP‑glucose 4‑epimerase
3504754	C→A		0.058																																							A32S (GCC→TCC)	EcolC_3197 ←	conserved hypothetical protein
3504763	C→A									0.064																																A29S (GCG→TCG)	EcolC_3197 ←	conserved hypothetical protein
3509169	A→C																		0.055																							K55T (AAA→ACA)	EcolC_3202 →	cytochrome o ubiquinol oxidase, subunit I
3536107	A→C							0.064							0.087		0.093										0.062	0.108	0.053						0.077							L342R (CTG→CGG)	EcolC_3230 ←	alpha amylase catalytic region
3539733	T→A																			0.06																						E108V (GAA→GTA)	EcolC_3232 ←	branched‑chain amino acid transport system II carrier protein
3543248	A→C												0.066																													L185F (TTA→TTC)	EcolC_3235 →	nuclease SbcCD, D subunit
3554280	T→G						0.127																																			V94V (GTT→GTG)	EcolC_3246 →	pyrroline‑5‑carboxylate reductase
3554346	C→A																0.053																									I116I (ATC→ATA)	EcolC_3246 →	pyrroline‑5‑carboxylate reductase
3591262	T→A																																					0.051				F177I (TTT→ATT)	EcolC_3281 →	glycoside hydrolase family 2 TIM barrel
3595728	G→T																						0.107									0.113										E182* (GAA→TAA)	EcolC_3283 →	transferase hexapeptide repeat containing protein
3596768	T→G																														0.067											S103R (AGC→CGC)	EcolC_3284 ←	cyanate transporter
3599262	G→A																																				0.066					intergenic (+13/+324)	EcolC_3287 → / ← EcolC_3288	transcriptional regulator, LysR family/N‑isopropylammelide isopropylaminohydrolase
3623831	A→C																																		0.128							D280E (GAT→GAG)	EcolC_3308 ←	diguanylate phosphodiesterase
3630340	G→A					0.07																																				G183S (GGT→AGT)	EcolC_3312 →	choline dehydrogenase
3634742	C→T	1	1	1	1	1	1	1	1	1	1	1	1	1	1	1	1	1	1	1	1	1	1	1	1	1	1	1	1	1	1	1	1	1	1	1	1	1	1	1	1	R231H (CGT→CAT)	EcolC_3316 ←	protein of unknown function DUF224 cysteine‑rich region domain protein
3639767	C→A																		0.07																							intergenic (+452/‑138)	EcolC_3319 → / → EcolC_3321	protein of unknown function DUF417/transcriptional regulator, AraC family
3646188	T→C	1	1	1	1	1	1	1	1	1	1	1	1	1	1	1	1	1	1	1	1	1	1	1	1	1	1	1	1	1	1	1	1	1	1	1	1	1	1	1	1	intergenic (‑1036/‑542)	EcolC_3322 ← / → EcolC_3323	Ig domain protein group 1 domain protein/ribosomal protein L31
3646712	A→G									0.101																																intergenic (‑1560/‑18)	EcolC_3322 ← / → EcolC_3323	Ig domain protein group 1 domain protein/ribosomal protein L31
3657031	A→C																																	0.083								S32R (AGC→CGC)	EcolC_3333 →	(2Fe‑2S)‑binding domain protein
3657042	A→C																														0.051											T35T (ACA→ACC)	EcolC_3333 →	(2Fe‑2S)‑binding domain protein
3657498	T→G									0.078																																D187E (GAT→GAG)	EcolC_3333 →	(2Fe‑2S)‑binding domain protein
3659434	T→A										0.052																															L286L (CTT→CTA)	EcolC_3335 →	aldehyde oxidase and xanthine dehydrogenase molybdopterin binding
3659505	A→C				0.055																																					N310T (AAC→ACC)	EcolC_3335 →	aldehyde oxidase and xanthine dehydrogenase molybdopterin binding
3659527	A→C	0.098	0.128	0.111	0.106	0.11	0.154	0.123	0.111						0.126	0.12	0.093	0.099	0.085	0.088		0.06				0.08	0.053		0.075	0.062	0.057	0.052	0.085		0.078					0.092	0.071	E317D (GAA→GAC)	EcolC_3335 →	aldehyde oxidase and xanthine dehydrogenase molybdopterin binding
3666895	G→A																																			0.052						R336C (CGC→TGC)	EcolC_3342 ←	protein of unknown function DUF1100 hydrolase family protein
3674383	A→G							0.133																																		L211S (TTA→TCA)	EcolC_3351 ←	MotA/TolQ/ExbB proton channel
3691185	T→G		0.052																																							T53P (ACC→CCC)	EcolC_3369 ←	flagellar hook capping protein
3694802	T→G			0.055																0.058																						intergenic (+17/‑162)	EcolC_3375 → / → EcolC_3376	hypothetical protein/glycosyl transferase family 2
3694816	T→A														0.058																											intergenic (+31/‑148)	EcolC_3375 → / → EcolC_3376	hypothetical protein/glycosyl transferase family 2
3694822	T→A						0.07	0.068		0.057	0.053	0.098			0.077		0.064		0.065																							intergenic (+37/‑142)	EcolC_3375 → / → EcolC_3376	hypothetical protein/glycosyl transferase family 2
3694916	A→C				0.06																0.061																		0.057			intergenic (+131/‑48)	EcolC_3375 → / → EcolC_3376	hypothetical protein/glycosyl transferase family 2
3695677	T→C		0.059																																							D238D (GAT→GAC)	EcolC_3376 →	glycosyl transferase family 2
3699577	A→C														0.088																											L41R (CTA→CGA)	EcolC_3379 ←	ATPase, FliI/YscN family
3700314	T→G						0.054																																			S30R (AGC→CGC)	EcolC_3380 ←	flagellar assembly protein FliH
3700324	C→G																					0.054																				P26P (CCG→CCC)	EcolC_3380 ←	flagellar assembly protein FliH
3719466	G→A																																			0.052						V102I (GTA→ATA)	EcolC_3401 →	Nitrilase/cyanide hydratase and apolipoprotein N‑acyltransferase
3762749	A→C			0.051																																						noncoding (48/77 nt)	EcolC_R0085 ←	tRNA‑Asp
3771131	Δ1 bp	?	?	?	?	?	?	?	?	?	?	?	?	?	?	?	?	?	?	?	?	?	?	?	?	?	1	?	?	?	?	?	?	?	1	?		?	?	?	?	intergenic (‑164/+27)	EcolC_R0087 ← / ← EcolC_R0088	5S ribosomal RNA/23S ribosomal RNA
3776305	T→C																																		0.064							intergenic (‑264/+109)	EcolC_R0091 ← / ← EcolC_3459	16S ribosomal RNA/D,D‑heptose 1,7‑bisphosphate phosphatase
3776565	A→G													0.073																												M141T (ATG→ACG)	EcolC_3459 ←	D,D‑heptose 1,7‑bisphosphate phosphatase
3791810	T→G																																								0.171	E953A (GAA→GCA)	EcolC_3476 ←	DNA polymerase III, alpha subunit
3793428	G→C	1	1	1	1	1	1	1	1	1	1	1	1	1	1	1	1	1	1	1	1	1	1	1	1	1	1	1	1	1	1	1	1	1	1	1	1	1	1	1	1	L414V (CTT→GTT)	EcolC_3476 ←	DNA polymerase III, alpha subunit
3804077	G→T															0.054																										P14T (CCC→ACC)	EcolC_3485 ←	Phosphatidate cytidylyltransferase
3819763	T→A						0.06																																			E265V (GAA→GTA)	EcolC_3499 ←	deoxyguanosinetriphosphate triphosphohydrolase
3819765	C→A														0.086			0.096																								M264I (ATG→ATT)	EcolC_3499 ←	deoxyguanosinetriphosphate triphosphohydrolase
3819782	G→T																							0.105	0.078												0.133					P259T (CCA→ACA)	EcolC_3499 ←	deoxyguanosinetriphosphate triphosphohydrolase
3822820	C→A																							0.087																		intergenic (+28/+19)	EcolC_3502 → / ← EcolC_3503	protein of unknown function UPF0126/iron‑sulfur cluster assembly accessory protein
3826340	A→T									0.062																																intergenic (+149/+9)	EcolC_3505 → / ← EcolC_3506	glutamate‑1‑semialdehyde‑2,1‑aminomutase/transport system permease protein
3835212	T→G	0.348			0.18	0.238	0.189	0.234	0.304	0.203	0.276	0.241		0.217	0.218	0.256	0.26	0.252	0.232	0.165	0.24	0.15	0.282	0.215	0.272	0.297	0.254	0.277		0.172	0.196		0.364	0.175			0.104	0.242	0.215	0.195	0.193	intergenic (‑149/+47)	EcolC_3510 ← / ← EcolC_3511	penicillin‑binding protein 1B/ATP‑dependent helicase HrpB
3835217	T→G														0.164																											intergenic (‑154/+42)	EcolC_3510 ← / ← EcolC_3511	penicillin‑binding protein 1B/ATP‑dependent helicase HrpB
3835229	T→A															0.176																										intergenic (‑166/+30)	EcolC_3510 ← / ← EcolC_3511	penicillin‑binding protein 1B/ATP‑dependent helicase HrpB
3840707	G→T		0.09																																							S14I (AGC→ATC)	EcolC_3516 →	poly(A) polymerase
3840743	G→C																																						0.092			R26P (CGT→CCT)	EcolC_3516 →	poly(A) polymerase
3844432	C→T																																			0.054						S34S (AGC→AGT)	EcolC_3520 →	fimbrial biogenesis outer membrane usher protein
3870157	A→C											0.067																														R613R (AGG→CGG)	EcolC_3542 →	conserved hypothetical protein
3870184	G→T		0.052																																							intergenic (+10/+61)	EcolC_3542 → / ← EcolC_3543	conserved hypothetical protein/dihydrolipoamide dehydrogenase
3878246	G→T						0.108																																			E72* (GAA→TAA)	EcolC_3547 →	amino acid permease‑associated region
3888848	T→A										0.14			0.141	0.145																											K819* (AAA→TAA)	EcolC_3559 ←	preprotein translocase, SecA subunit
3892026	T→A																														0.058											intergenic (‑150/+81)	EcolC_3560 ← / ← EcolC_3561	secretion monitor family proten/UDP‑3‑0‑acyl N‑acetylglucosamine deacetylase
3899695	G→A				1																																					F81F (TTC→TTT)	EcolC_3567 ←	UDP‑N‑acetylglucosamine‑‑N‑acetylmuramyl‑ (pentapeptide) pyrophosphoryl‑undecaprenol N‑acetylglucosamine transferase
3903612	T→G																						0.055																			E440D (GAA→GAC)	EcolC_3571 ←	UDP‑N‑acetylmuramoylalanyl‑D‑glutamyl‑2, 6‑diaminopimelate‑‑D‑alanyl‑D‑alanyl ligase
3910706	T→G																															0.059										Q283P (CAG→CCG)	EcolC_3577 ←	transcriptional regulator, LacI family
3927582	A→C						0.05			0.063									0.069	0.05																						L217V (TTG→GTG)	EcolC_3592 ←	SNARE associated Golgi protein
3938708	A→C																						0.056																			S798R (AGC→CGC)	EcolC_3598 →	SNF2‑related protein
3943975	A→T						0.055																																			Q163L (CAG→CTG)	EcolC_3602 →	SurA domain
3950621	G→A																										0.479	0.298	0.409	0.669	0.124											G108G (GGC→GGT)	EcolC_3609 ←	NAD(P)H dehydrogenase (quinone)
3962592	G→A																																					0.19				A189T (GCC→ACC)	EcolC_3619 →	Enoyl‑CoA hydratase/isomerase
3966478	A→C																0.072			0.054																						L310R (CTG→CGG)	EcolC_3622 ←	carbamoyl‑phosphate synthase, large subunit
3968971	C→A																		0.192																							intergenic (‑399/+57)	EcolC_3623 ← / ← EcolC_3624	carbamoyl‑phosphate synthase, small subunit/Dihydrodipicolinate reductase
3969075	T→C												0.078																													S259G (AGC→GGC)	EcolC_3624 ←	Dihydrodipicolinate reductase
3995998	A→C																												0.087													S53R (AGC→CGC)	EcolC_3649 →	protein of unknown function DUF328
3996502	G→T					0.187														0.148											0.159											E221* (GAA→TAA)	EcolC_3649 →	protein of unknown function DUF328
3997208	C→A																																					0.088				intergenic (‑141/+73)	EcolC_3650 ← / ← EcolC_3651	conserved hypothetical protein/threonine synthase
3997219	C→A						0.135								0.107				0.115												0.101											intergenic (‑152/+62)	EcolC_3650 ← / ← EcolC_3651	conserved hypothetical protein/threonine synthase
3997231	G→T																											0.108														intergenic (‑164/+50)	EcolC_3650 ← / ← EcolC_3651	conserved hypothetical protein/threonine synthase
4001961	G→T										0.053																															R2R (CGA→AGA)	EcolC_3653 ←	aspartate kinase
4021988	A→T				0.067																																					intergenic (‑19/+61)	EcolC_3672 ← / ← EcolC_3673	purine nucleoside phosphorylase/phosphopentomutase
4022014	A→T																0.115									0.088																intergenic (‑45/+35)	EcolC_3672 ← / ← EcolC_3673	purine nucleoside phosphorylase/phosphopentomutase
4027686	A→C											0.052																														S119R (AGC→CGC)	EcolC_3677 →	Radical SAM domain protein
4029674	G→T																				0.118					0.088																F297L (TTC→TTA)	EcolC_3679 ←	Patatin
4030696	T→G									0.089																																K51T (AAA→ACA)	EcolC_3680 ←	protein of unknown function DUF1328
4032371	C→A																										0.098															L397L (CTG→CTT)	EcolC_3682 ←	peptide chain release factor 3
4036725	A→T												0.055																													intergenic (+24/‑5)	EcolC_R0094 → / → EcolC_R0095	tRNA‑Leu/tRNA‑Leu
4037871	A→C														0.125																	0.064										E173D (GAA→GAC)	EcolC_3688 →	ferric iron reductase
4046196	T→G					0.077										0.107								0.082							0.064											E278D (GAA→GAC)	EcolC_3697 ←	Alcohol dehydrogenase GroES domain protein
4046207	G→T					0.057																				0.055																H275N (CAT→AAT)	EcolC_3697 ←	Alcohol dehydrogenase GroES domain protein
4046227	T→A																		0.056																							Q268L (CAG→CTG)	EcolC_3697 ←	Alcohol dehydrogenase GroES domain protein
4064629	T→A										0.079								0.084																							F523Y (TTC→TAC)	EcolC_3712 →	carbon starvation protein CstA
4086307	T→C																										0.072															intergenic (+749/‑67)	EcolC_3732 → / → EcolC_3734	protein of unknown function DUF1228/nucleoside recognition domain protein
4093564	A→C	0.506	0.518	0.447	0.503	0.45	0.509	0.48	0.515	0.461	0.469	0.441	0.473	0.539	0.455	0.548	0.442	0.445	0.464	0.529	0.494	0.409	0.539	0.52	0.517	0.402	0.484	0.596	0.483	0.54	0.455	0.453	0.372	0.427	0.459	0.448	0.444	0.45	0.512	0.369	0.59	V380G (GTT→GGT)	EcolC_3742 ←	mannonate dehydratase
4095335	A→T						0.08																																			intergenic (‑633/+154)	EcolC_3742 ← / ← EcolC_3743	mannonate dehydratase/FimH mannose‑binding domain protein
4102179	T→G						0.065									0.097	0.106										0.11	0.068			0.094		0.086								0.099	intergenic (+16/+103)	EcolC_3749 → / ← EcolC_3750	protein of unknown function DUF853 NPT hydrolase putative/permease YjgP/YjgQ family protein
4102191	T→A									0.148					0.089																											intergenic (+28/+91)	EcolC_3749 → / ← EcolC_3750	protein of unknown function DUF853 NPT hydrolase putative/permease YjgP/YjgQ family protein
4102197	T→A				0.104																																					intergenic (+34/+85)	EcolC_3749 → / ← EcolC_3750	protein of unknown function DUF853 NPT hydrolase putative/permease YjgP/YjgQ family protein
4128193	G→A																																			0.084						G96S (GGT→AGT)	EcolC_3773 →	anaerobic ribonucleoside‑triphosphate reductase
4133370	A→C																							0.052																		F438C (TTT→TGT)	EcolC_3778 ←	UDP‑N‑acetylmuramate
4163260	G→T																					0.064																				E42* (GAA→TAA)	EcolC_3804 →	Enoyl‑CoA hydratase/isomerase
4184282	T→A													0.059						0.072							0.099											0.072				L136F (TTA→TTT)	EcolC_3828 ←	protein of unknown function DUF1190
4184297	A→C											0.093										0.081					0.131	0.125	0.133		0.153									0.162	0.164	V131V (GTT→GTG)	EcolC_3828 ←	protein of unknown function DUF1190
4204494	T→G					0.065		0.079			0.053				0.072				0.059	0.054																		0.053				intergenic (‑1/+35)	EcolC_R0098 ← / ← EcolC_R0099	tRNA‑Gly/tRNA‑Gly
4204605	T→G													0.051																												intergenic (‑1/+36)	EcolC_R0099 ← / ← EcolC_R0100	tRNA‑Gly/tRNA‑Gly
4205032	T→A												0.076																													E147D (GAA→GAT)	EcolC_3848 ←	Exonuclease RNase T and DNA polymerase III
4211390	A→T														0.054																											I98I (ATT→ATA)	EcolC_3853 ←	conserved hypothetical protein
4211395	C→A																								0.057																	E97* (GAA→TAA)	EcolC_3853 ←	conserved hypothetical protein
4220289	G→T				0.054																																					intergenic (‑88/+87)	EcolC_3862 ← / ← EcolC_3863	small multidrug resistance protein/Entericidin EcnAB
4235962	G→T																								0.051			0.078														K414N (AAG→AAT)	EcolC_3878 →	integrase family protein
4235973	C→A		0.084																																							P418Q (CCA→CAA)	EcolC_3878 →	integrase family protein
4236001	T→G																											0.095														intergenic (+15/+2125)	EcolC_3878 → / ← EcolC_3881	integrase family protein/Insertion element protein
4261328	T→A		0.059																																							I337F (ATT→TTT)	EcolC_3886 ←	Helicase superfamily 1 and 2 ATP‑binding
4264677	A→T						0.114																																			L340H (CTC→CAC)	EcolC_3887 ←	hypothetical protein
4268362	C→A					0.128																																				S29Y (TCC→TAC)	EcolC_3890 →	hypothetical protein
4268366	T→G																																		0.11							P30P (CCT→CCG)	EcolC_3890 →	hypothetical protein
4268398	C→A																				0.058																					S41Y (TCC→TAC)	EcolC_3890 →	hypothetical protein
4287467	A→C	1	1	1	1	1	1	1	1	1	1	1	1	1	1	1	1	1	1	1	1	1	1	1	1	1	1	1	1	1	1	1	1	1	1	1	1	1	1	1	1	G109G (GGA→GGC)	EcolC_3905 →	hydro‑lyase, Fe‑S type, tartrate/fumarate subfamily, beta subunit
4305001	A→T														0.054																											H36Q (CAT→CAA)	EcolC_3917 ←	conserved hypothetical protein
4315749	C→T				0.127																																					L185F (CTC→TTC)	EcolC_3929 →	phosphonate C‑P lyase system protein PhnK
4319235	T→G																									0.085																F126C (TTT→TGT)	EcolC_3934 →	phosphonate metabolism
4319627	A→C																				0.073	0.051			0.062	0.053																intergenic (+10/+137)	EcolC_3934 → / ← EcolC_3935	phosphonate metabolism/conserved hypothetical protein
4327114	C→A																	0.065																								intergenic (+23/‑250)	EcolC_3942 → / → EcolC_3943	ROK family protein/beta‑lactamase domain protein
4336838	G→T																							0.052																		M1I (ATG→ATT) †	EcolC_3949 →	Sel1 domain protein repeat‑containing protein
4387312	C→A					0.059																																				intergenic (‑187/‑178)	EcolC_3994 ← / → EcolC_3995	ABC transporter related/extracellular solute‑binding protein family 1
4387372	T→A						0.077																																			intergenic (‑247/‑118)	EcolC_3994 ← / → EcolC_3995	ABC transporter related/extracellular solute‑binding protein family 1
4389283	A→T														0.059																0.065											K150N (AAA→AAT)	EcolC_3996 →	Fructose‑bisphosphate aldolase
4389296	C→A															0.089																										Q155K (CAA→AAA)	EcolC_3996 →	Fructose‑bisphosphate aldolase
4389316	A→C																																			0.094						E161D (GAA→GAC)	EcolC_3996 →	Fructose‑bisphosphate aldolase
4414310	G→T						0.053																																			P136T (CCG→ACG)	EcolC_4014 ←	(Isocitrate dehydrogenase (NADP(+))) kinase
4419877	2 bp→GT	1	1	1	1	1	1	1	1	1	1	1	1	1	1	1	1	1	1	1	1	1	1	1	1	1	1	1	1	1	1	1	1	1	1	1	1	1	1	1	1	intergenic (+148/+145)	EcolC_4018 → / ← EcolC_R0102	GCN5‑related N‑acetyltransferase/5S ribosomal RNA
4430894	T→A							0.286																																		E145D (GAA→GAT)	EcolC_4022 ←	integral membrane sensor signal transduction histidine kinase
4432169	A→T														0.055																											C152S (TGC→AGC)	EcolC_4024 ←	protein of unknown function DUF1481
4434066	C→A														0.05																											A131A (GCG→GCT)	EcolC_4027 ←	Deoxyribonuclease V
4493811	C→T																																								0.266	P340L (CCT→CTT)	EcolC_4070 →	iron‑containing alcohol dehydrogenase
4532665	T→A																		0.068																							R316* (AGA→TGA)	EcolC_4108 ←	2‑keto‑3‑deoxygluconate transporter
4548296	C→A													0.053																												M1I (ATG→ATT) †	EcolC_4121 ←	conserved hypothetical protein
4548307	C→A		0.068																																							intergenic (‑9/+144)	EcolC_4121 ← / ← EcolC_4122	conserved hypothetical protein/formate dehydrogenase family accessory protein FdhD
4548335	C→A									0.074	0.098	0.128																														intergenic (‑37/+116)	EcolC_4121 ← / ← EcolC_4122	conserved hypothetical protein/formate dehydrogenase family accessory protein FdhD
4548345	G→T													0.089	0.116									0.089													0.116	0.076				intergenic (‑47/+106)	EcolC_4121 ← / ← EcolC_4122	conserved hypothetical protein/formate dehydrogenase family accessory protein FdhD
4548352	G→T					0.093									0.092			0.085		0.078																	0.075					intergenic (‑54/+99)	EcolC_4121 ← / ← EcolC_4122	conserved hypothetical protein/formate dehydrogenase family accessory protein FdhD
4559803	C→T																						0.059																			intergenic (‑57/+84)	EcolC_4133 ← / ← EcolC_4134	HAD‑superfamily hydrolase, subfamily IA, variant 3/Aldose 1‑epimerase
4560445	A→G						0.091																																			A110A (GCT→GCC)	EcolC_4134 ←	Aldose 1‑epimerase
4560958	C→A							0.109																																		A386S (GCG→TCG)	EcolC_4135 ←	General substrate transporter
4570575	G→A																															0.059										A110V (GCA→GTA)	EcolC_4143 ←	Xylose isomerase domain protein TIM barrel
4583259	T→G				0.1		0.077			0.095										0.065																						K601N (AAA→AAC)	EcolC_4152 ←	DNA polymerase I
4591215	T→A																																			0.056						intergenic (+94/+7)	EcolC_4159 → / ← EcolC_R0116	molybdopterin‑guanine dinucleotide biosynthesis protein B/5S ribosomal RNA
4591351	T→C																																			0.138						intergenic (‑15/+82)	EcolC_R0116 ← / ← EcolC_R0117	5S ribosomal RNA/23S ribosomal RNA
4605163	C→G																																			0.103						intergenic (‑31/+15)	EcolC_4166 ← / ← EcolC_4167	oxidoreductase FAD/NAD(P)‑binding domain protein/UbiD family decarboxylase
4633462	T→G																									0.06																S33R (AGT→CGT)	EcolC_4194 ←	DNA helicase II
4633485	A→C																										0.087			0.081				0.088								L25R (CTT→CGT)	EcolC_4194 ←	DNA helicase II
4643601	+ACCTGC													0.146																												coding (1127/1194 nt)	EcolC_4204 →	protein of unknown function DUF513 hemX
4670483	A→T																		0.055															0.089								intergenic (+31/+56)	EcolC_4227 → / ← EcolC_4228	PpiC‑type peptidyl‑prolyl cis‑trans isomerase/ketol‑acid reductoisomerase
4670502	T→G																												0.056													intergenic (+50/+37)	EcolC_4227 → / ← EcolC_4228	PpiC‑type peptidyl‑prolyl cis‑trans isomerase/ketol‑acid reductoisomerase
4670508	A→T																0.063																									intergenic (+56/+31)	EcolC_4227 → / ← EcolC_4228	PpiC‑type peptidyl‑prolyl cis‑trans isomerase/ketol‑acid reductoisomerase
4670510	A→T												0.102																													intergenic (+58/+29)	EcolC_4227 → / ← EcolC_4228	PpiC‑type peptidyl‑prolyl cis‑trans isomerase/ketol‑acid reductoisomerase
4670522	A→T																											0.083														intergenic (+70/+17)	EcolC_4227 → / ← EcolC_4228	PpiC‑type peptidyl‑prolyl cis‑trans isomerase/ketol‑acid reductoisomerase
4670527	A→C					0.053							0.076		0.084			0.072	0.068		0.05					0.064	0.067		0.066			0.109		0.055	0.064	0.082			0.052	0.077	0.119	intergenic (+75/+12)	EcolC_4227 → / ← EcolC_4228	PpiC‑type peptidyl‑prolyl cis‑trans isomerase/ketol‑acid reductoisomerase
4716937	C→A																					0.059																				F206L (TTC→TTA)	EcolC_4265 →	glucosamine‑‑fructose‑6‑phosphate aminotransferase, isomerizing
4721473	T→A																0.167																									intergenic (+35/‑148)	EcolC_4268 → / → EcolC_4269	phosphate ABC transporter, inner membrane subunit PstA/phosphate ABC transporter, ATPase subunit
4721475	T→A												0.087																													intergenic (+37/‑146)	EcolC_4268 → / → EcolC_4269	phosphate ABC transporter, inner membrane subunit PstA/phosphate ABC transporter, ATPase subunit
4721480	A→C		0.058				0.064	0.052				0.067		0.061																			0.051									intergenic (+42/‑141)	EcolC_4268 → / → EcolC_4269	phosphate ABC transporter, inner membrane subunit PstA/phosphate ABC transporter, ATPase subunit
4721534	T→A		0.051																																							intergenic (+96/‑87)	EcolC_4268 → / → EcolC_4269	phosphate ABC transporter, inner membrane subunit PstA/phosphate ABC transporter, ATPase subunit
4727163	T→G											0.075				0.1																										D293E (GAT→GAG)	EcolC_4273 →	glycoside hydrolase family 1
4727184	C→A															0.075																										Y300* (TAC→TAA)	EcolC_4273 →	glycoside hydrolase family 1
4740468	C→A																										0.435	0.293	0.384	0.701	0.13											M266I (ATG→ATT)	EcolC_4286 ←	tryptophanase

## Sheet: Ancestor_LD
Predicted mutations							Unassigned new junction evidence
Position in reference genome CP000946.1	Mutation	Frequency	Mutation annotation	Affected gene(s) or intergenic region	Strain-specific mutations present in both Ancestor_LD and Ancestor_HH?	Description	position	reads (cov)	reads (cov)	score	skew	freq	annotation	gene	Sequence mapping to multiple locations on the reference genome?	product
62793	T→G	0.112	Q12H (CAA→CAC)	EcolC_0057 ←	YES	uracil‑xanthine permease	2638166 =	225 (0.930)	13 (0.070)	3/228	NT	0.068	noncoding (67/85 nt)	EcolC_R0058	NO	tRNA‑Tyr
166580	A→G	1	S376G (AGC→GGC)	EcolC_0150 →	YES	xylulokinase	= 2638878	174 (0.870)					intergenic (+694/+203)	EcolC_R0058/EcolC_2396	NO	tRNA‑Tyr/respiratory nitrate reductase, gamma subunit
261688	C→A	1	D273E (GAC→GAA)	EcolC_0227 →	YES	conserved hypothetical protein	3031203 =	72 (0.300)	153 (0.690)	98/252	NT	0.701	coding (41/534 nt)	EcolC_2758	NO	Tail Collar domain protein
269146	C→G	1	intergenic (+1365/+532)	EcolC_0230 → / ← EcolC_0233	YES	ABC‑2 type transporter/hypothetical protein	3033060 =	65 (0.290)					coding (1048/1422 nt)	EcolC_2761	NO	Phage‑related tail fibre protein‑like protein
340142	T→G	1	R595S (AGA→AGC)	EcolC_0295 ←	YES	ATP‑dependent transcriptional regulator, MalT‑like, LuxR family	= 3031215	80 (0.330)	143 (0.650)	99/252	NT	0.675	coding (53/534 nt)	EcolC_2758	NO	Tail Collar domain protein
770649	G→T	1	P185T (CCC→ACC)	EcolC_0718 ←	YES	AMP‑dependent synthetase and ligase	= 3033046	65 (0.290)					coding (1062/1422 nt)	EcolC_2761	NO	Phage‑related tail fibre protein‑like protein
922809	Δ776 bp	1		EcolC_0855–EcolC_0855	YES	EcolC_0855, EcolC_0855	3432161 =	318 (1.310)	246 (1.130)	11/248	NT	0.493	intergenic (+82/+840)	EcolC_3132/EcolC_3133	NO	copper‑translocating P‑type ATPase/plasmid maintenance system antidote protein, XRE family
991839	T→A	1	Q213L (CAG→CTG)	EcolC_0916 ←	YES	serine transporter	= 3432953	250 (1.030)	+GAAGGCGTTTACGCT				intergenic (+874/+48)	EcolC_3132/EcolC_3133	NO	copper‑translocating P‑type ATPase/plasmid maintenance system antidote protein, XRE family
1344434	T→G	1	intergenic (+19/‑198)	EcolC_1224 → / → EcolC_1225	YES	iron‑containing alcohol dehydrogenase/Ethanolamine utilisation protein EutH
1558271	C→A	1	A391D (GCC→GAC)	EcolC_1420 →	YES	DNA gyrase, A subunit	Marginal new junction evidence (sorted from low to high skew)
1717752	C→A	0.157	intergenic (+267/‑41)	EcolC_1550 → / → EcolC_1551	YES	Fructose‑bisphosphate aldolase/class II aldolase, tagatose bisphosphate family	position	reads (cov)	reads (cov)	score	skew	freq	annotation	gene	Sequence mapping to multiple locations on the reference genome?	product
1717763	G→T	0.134	intergenic (+278/‑30)	EcolC_1550 → / → EcolC_1551	YES	Fructose‑bisphosphate aldolase/class II aldolase, tagatose bisphosphate family	4049878 =	184 (0.760)	4 (0.020)	4/250	NT	0.023	coding (1496/1665 nt)	EcolC_3700	NO	methyl‑accepting chemotaxis sensory transducer
1881432	C→A	0.057	intergenic (‑98/+495)	EcolC_1678 ← / ← EcolC_1679	NO	ThiJ/PfpI domain protein/porin Gram‑negative type	= 4049874	179 (0.820)					coding (1500/1665 nt)	EcolC_3700	NO	methyl‑accepting chemotaxis sensory transducer
2134320	T→C	1	Q325Q (CAA→CAG)	EcolC_1932 ←	YES	Electron‑transferring‑flavoprotein dehydrogenase	= 309965	NA (NA)	3 (0.010)	3/278	NT	0.013	intergenic (+15/+568)	EcolC_0270/EcolC_0272	YES	Insertion element protein/GCN5‑related N‑acetyltransferase
2170196	G→A	1	noncoding (61/77 nt)	EcolC_R0054 ←	YES	tRNA‑Val	= 600099	234 (0.960)					coding (172/696 nt)	EcolC_0555	NO	pili assembly chaperone
2207870	A→T	0.056	R629R (CGT→CGA)	EcolC_2000 ←	NO	electron transport complex, RnfABCDGE type, C subunit
2207957	T→A	0.067	A600A (GCA→GCT)	EcolC_2000 ←	NO	electron transport complex, RnfABCDGE type, C subunit
2224998	T→C	1	W393R (TGG→CGG)	EcolC_2015 →	YES	membrane‑associated protein
2423171	G→A	1	G40G (GGC→GGT)	EcolC_2203 ←	YES	transposase IS4 family protein
3076597	T→C	1	R342G (AGA→GGA)	EcolC_2814 ←	YES	extracellular solute‑binding protein family 5
3226560	C→G	1	L53L (CTG→CTC)	EcolC_2955 ←	YES	YD repeat protein
3226566	C→G	1	P51P (CCG→CCC)	EcolC_2955 ←	YES	YD repeat protein
3634742	C→T	1	R231H (CGT→CAT)	EcolC_3316 ←	YES	protein of unknown function DUF224 cysteine‑rich region domain protein
3646188	T→C	1	intergenic (‑1036/‑542)	EcolC_3322 ← / → EcolC_3323	YES	Ig domain protein group 1 domain protein/ribosomal protein L31
3659527	A→C	0.098	E317D (GAA→GAC)	EcolC_3335 →	NO	aldehyde oxidase and xanthine dehydrogenase molybdopterin binding
3793428	G→C	1	L414V (CTT→GTT)	EcolC_3476 ←	YES	DNA polymerase III, alpha subunit
3835212	T→G	0.348	intergenic (‑149/+47)	EcolC_3510 ← / ← EcolC_3511	YES	penicillin‑binding protein 1B/ATP‑dependent helicase HrpB
4093564	A→C	0.506	V380G (GTT→GGT)	EcolC_3742 ←	YES	mannonate dehydratase
4287467	A→C	1	G109G (GGA→GGC)	EcolC_3905 →	YES	hydro‑lyase, Fe‑S type, tartrate/fumarate subfamily, beta subunit
4419877	2 bp→GT	1	intergenic (+148/+145)	EcolC_4018 → / ← EcolC_R0102	YES	GCN5‑related N‑acetyltransferase/5S ribosomal RNA
Unassigned new junction evidence
Position in reference genome CP000946.1	Frequency	Sequence mapping to multiple locations on the reference genome?	Affected gene(s) or intergenic region	Mutation annotation	Strain-specific mutations present in both Ancestor_LD and Ancestor_HH?	Description
2638166 =	0.068	NO	EcolC_R0058	noncoding (67/85 nt)	YES	tRNA‑Tyr
= 2638878		NO	EcolC_R0058/EcolC_2396	intergenic (+694/+203)	YES	tRNA‑Tyr/respiratory nitrate reductase, gamma subunit
3031203 =	0.701	NO	EcolC_2758	coding (41/534 nt)	YES	Tail Collar domain protein
3033060 =		NO	EcolC_2761	coding (1048/1422 nt)	YES	Phage‑related tail fibre protein‑like protein
= 3031215	0.675	NO	EcolC_2758	coding (53/534 nt)	YES	Tail Collar domain protein
= 3033046		NO	EcolC_2761	coding (1062/1422 nt)	YES	Phage‑related tail fibre protein‑like protein
3432161 =	0.493	NO	EcolC_3132/EcolC_3133	intergenic (+82/+840)	YES	copper‑translocating P‑type ATPase/plasmid maintenance system antidote protein, XRE family
= 3432953		NO	EcolC_3132/EcolC_3133	intergenic (+874/+48)	YES	copper‑translocating P‑type ATPase/plasmid maintenance system antidote protein, XRE family
Marginal new junction evidence (sorted from low to high skew)
Position in reference genome CP000946.1	Frequency	Sequence mapping to multiple locations on the reference genome?	Affected gene(s) or intergenic region	Mutation annotation	Strain-specific mutations present in both Ancestor_LD and Ancestor_HH?	Description
4049878 =	0.023	NO	EcolC_3700	coding (1496/1665 nt)	YES	methyl‑accepting chemotaxis sensory transducer
= 4049874		NO	EcolC_3700	coding (1500/1665 nt)	YES	methyl‑accepting chemotaxis sensory transducer
= 309965	0.013	YES	EcolC_0270/EcolC_0272	intergenic (+15/+568)	NO	Insertion element protein/GCN5‑related N‑acetyltransferase
= 600099		NO	EcolC_0555	coding (172/696 nt)	NO	pili assembly chaperone

## Sheet: Ancestor_HH
Predicted mutations							Unassigned new junction evidence
Position in reference genome CP000946.1	Mutation	Frequency	Mutation annotation	Affected gene(s) or intergenic region	Gene/region with mutations in both Ancestor_LD and Ancestor_HH?	Description	position	reads (cov)	reads (cov)	score	skew	freq	annotation	gene	Sequence mapping to multiple locations on the reference genome?	product
62793	T→G	0.053	Q12H (CAA→CAC)	EcolC_0057 ←	YES	uracil‑xanthine permease	470244 =	NA (NA)	3 (0.010)	3/264	NT	NA	noncoding (2169/2986 nt)	EcolC_R0008	YES	23S ribosomal RNA
87811	C→A	0.081	S49* (TCA→TAA)	EcolC_0083 →	NO	Lipopolysaccharide glucosyltransferase I	470390 =	NA (NA)					noncoding (2315/2986 nt)	EcolC_R0008	YES	23S ribosomal RNA
166580	A→G	1	S376G (AGC→GGC)	EcolC_0150 →	YES	xylulokinase	785499 =	NA (NA)	20 (0.050)	17/278	NT	NA	intergenic (‑586/+35)	EcolC_0730/EcolC_0732	YES	transcriptional regulator, TetR family/Integrase catalytic region
252840	A→T	0.052	intergenic (‑246/+72)	EcolC_0220 ← / ← EcolC_0221	NO	amino acid/peptide transporter/UspA domain protein	= 786691	NA (NA)					intergenic (‑22/+71)	EcolC_0733/EcolC_0734	YES	transposase IS3/IS911 family protein/choline/carnitine/betaine transporter
261688	C→A	1	D273E (GAC→GAA)	EcolC_0227 →	YES	conserved hypothetical protein	1181547 =	408 (1.120)	13 (0.040)	9/260	NT	0.05	intergenic (+235/‑216)	EcolC_1089/EcolC_R0031	NO	ATP‑dependent chaperone ClpB/16S ribosomal RNA
269146	C→G	1	intergenic (+1365/+532)	EcolC_0230 → / ← EcolC_0233	YES	ABC‑2 type transporter/hypothetical protein	4425339 =	109 (0.320)					intergenic (‑220/‑404)	EcolC_R0105/EcolC_4019	NO	16S ribosomal RNA/phosphoribosylaminoimidazolecarboxamide formyltransferase/IMP cyclohydrolase
284480	C→A	0.065	S6Y (TCC→TAC)	EcolC_0246 →	NO	SirA family protein	1186680 =	278 (0.760)	23 (0.070)	12/264	NT	0.08	intergenic (+37/‑60)	EcolC_R0033/EcolC_R0034	NO	23S ribosomal RNA/5S ribosomal RNA
340142	T→G	1	R595S (AGA→AGC)	EcolC_0295 ←	YES	ATP‑dependent transcriptional regulator, MalT‑like, LuxR family	3771124 =	NA (NA)					intergenic (‑157/+34)	EcolC_R0087/EcolC_R0088	YES	5S ribosomal RNA/23S ribosomal RNA
514293	A→G	0.084	L221P (CTT→CCT)	EcolC_0472 ←	NO	protease Do	3031203 =	183 (0.500)	124 (0.370)	76/252	NT	0.398	coding (41/534 nt)	EcolC_2758	NO	Tail Collar domain protein
644350	G→T	0.053	S50I (AGT→ATT)	EcolC_0603 →	NO	hypothetical protein	3033060 =	210 (0.630)					coding (1048/1422 nt)	EcolC_2761	NO	Phage‑related tail fibre protein‑like protein
704931	G→T	0.101	S104* (TCA→TAA)	EcolC_0651 ←	NO	conserved hypothetical protein	= 3031215	182 (0.500)	90 (0.270)	67/252	NT	0.324	coding (53/534 nt)	EcolC_2758	NO	Tail Collar domain protein
770649	G→T	1	P185T (CCC→ACC)	EcolC_0718 ←	YES	AMP‑dependent synthetase and ligase	= 3033046	210 (0.630)					coding (1062/1422 nt)	EcolC_2761	NO	Phage‑related tail fibre protein‑like protein
817587	T→G	0.054	S16S (TCA→TCC)	EcolC_0763 ←	NO	alanine racemase domain protein	3432161 =	413 (1.130)	275 (0.840)	16/248	NT	0.445	intergenic (+82/+840)	EcolC_3132/EcolC_3133	NO	copper‑translocating P‑type ATPase/plasmid maintenance system antidote protein, XRE family
857856	T→A	0.075	V188E (GTA→GAA)	EcolC_0800 →	NO	yecA family protein	= 3432953	357 (0.980)	+GAAGGCGTTTACGCT				intergenic (+874/+48)	EcolC_3132/EcolC_3133	NO	copper‑translocating P‑type ATPase/plasmid maintenance system antidote protein, XRE family
866694	A→C	0.074	intergenic (+118/‑149)	EcolC_0806 → / → EcolC_0807	NO	glycine dehydrogenase/short‑chain dehydrogenase/reductase SDR	3776278 =	179 (0.490)	9 (0.030)	5/264	NT	0.05	intergenic (‑237/+136)	EcolC_R0091/EcolC_3459	NO	16S ribosomal RNA/D,D‑heptose 1,7‑bisphosphate phosphatase
877320	G→C	0.062	Q286H (CAG→CAC)	EcolC_0818 →	NO	hypothetical protein	= 4465638	NA (NA)					intergenic (‑230/+151)	EcolC_R0113/EcolC_4049	YES	16S ribosomal RNA/glutamate racemase
914514	A→C	0.077	K177T (AAA→ACA)	EcolC_0844 →	NO	conserved hypothetical protein	4420276 =	NA (NA)	27 (0.080)	14/270	NT	NA	intergenic (‑139/+52)	EcolC_R0102/EcolC_R0103	YES	5S ribosomal RNA/23S ribosomal RNA
922809	Δ776 bp	1		EcolC_0855–EcolC_0855	YES	EcolC_0855, EcolC_0855	= 4460563	NA (NA)					intergenic (‑43/+54)	EcolC_R0110/EcolC_R0111	YES	5S ribosomal RNA/23S ribosomal RNA
991839	T→A	1	Q213L (CAG→CTG)	EcolC_0916 ←	YES	serine transporter	= 4420279	NA (NA)	50 (0.140)	33/270	NT	NA	intergenic (‑142/+49)	EcolC_R0102/EcolC_R0103	YES	5S ribosomal RNA/23S ribosomal RNA
1183312	T→A	0.102	intergenic (+16/‑157)	EcolC_R0031 → / → EcolC_R0032	NO	16S ribosomal RNA/tRNA‑Glu	4460568 =	NA (NA)					intergenic (‑48/+49)	EcolC_R0110/EcolC_R0111	YES	5S ribosomal RNA/23S ribosomal RNA
1183318	A→T	0.082	intergenic (+22/‑151)	EcolC_R0031 → / → EcolC_R0032	NO	16S ribosomal RNA/tRNA‑Glu	= 4420293	NA (NA)	20 (0.060)	12/264	NT	NA	intergenic (‑156/+35)	EcolC_R0102/EcolC_R0103	YES	5S ribosomal RNA/23S ribosomal RNA
1183352	T→A	0.091	intergenic (+56/‑117)	EcolC_R0031 → / → EcolC_R0032	NO	16S ribosomal RNA/tRNA‑Glu	4460581 =	NA (NA)					intergenic (‑61/+36)	EcolC_R0110/EcolC_R0111	YES	5S ribosomal RNA/23S ribosomal RNA
1344434	T→G	1	intergenic (+19/‑198)	EcolC_1224 → / → EcolC_1225	YES	iron‑containing alcohol dehydrogenase/Ethanolamine utilisation protein EutH	4425330 =	109 (0.300)	9 (0.030)	4/260	NT	0.081	intergenic (‑211/‑413)	EcolC_R0105/EcolC_4019	NO	16S ribosomal RNA/phosphoribosylaminoimidazolecarboxamide formyltransferase/IMP cyclohydrolase
1429279	C→A	0.127	P125T (CCA→ACA)	EcolC_1302 →	NO	drug resistance transporter, EmrB/QacA subfamily	= 4465615	NA (NA)					intergenic (‑207/+174)	EcolC_R0113/EcolC_4049	YES	16S ribosomal RNA/glutamate racemase
1558271	C→A	1	A391D (GCC→GAC)	EcolC_1420 →	YES	DNA gyrase, A subunit	= 4425338	NA (NA)	17 (0.050)	12/260	NT	NA	intergenic (‑219/‑405)	EcolC_R0105/EcolC_4019	YES	16S ribosomal RNA/phosphoribosylaminoimidazolecarboxamide formyltransferase/IMP cyclohydrolase
1717752	C→A	0.195	intergenic (+267/‑41)	EcolC_1550 → / → EcolC_1551	YES	Fructose‑bisphosphate aldolase/class II aldolase, tagatose bisphosphate family	4465625 =	NA (NA)					intergenic (‑217/+164)	EcolC_R0113/EcolC_4049	YES	16S ribosomal RNA/glutamate racemase
1717763	G→T	0.144	intergenic (+278/‑30)	EcolC_1550 → / → EcolC_1551	YES	Fructose‑bisphosphate aldolase/class II aldolase, tagatose bisphosphate family	= 4425352	NA (NA)	5 (0.010)	4/266	NT	1	intergenic (‑233/‑391)	EcolC_R0105/EcolC_4019	YES	16S ribosomal RNA/phosphoribosylaminoimidazolecarboxamide formyltransferase/IMP cyclohydrolase
1717769	G→T	0.136	intergenic (+284/‑24)	EcolC_1550 → / → EcolC_1551	YES	Fructose‑bisphosphate aldolase/class II aldolase, tagatose bisphosphate family	4688396 =	0 (0.000)					intergenic (‑223/‑265)	EcolC_R0130/EcolC_4239	NO	16S ribosomal RNA/GntR domain protein
1870948	C→A	0.059	intergenic (+1137/+1597)	EcolC_1668 → / ← EcolC_R0047	NO	conserved hypothetical protein/tRNA‑Asn	= 4463679	NA (NA)	7 (0.020)	6/268	NT	NA	intergenic (‑83/+34)	EcolC_R0111/EcolC_R0112	YES	23S ribosomal RNA/tRNA‑Glu
1900542	C→T	0.903	W8* (TGG→TGA)	EcolC_1701 ←	NO	ATPase, FliI/YscN family	4594504 =	NA (NA)	+TGCTC				intergenic (‑87/+17)	EcolC_R0117/EcolC_R0118	YES	23S ribosomal RNA/tRNA‑Ala
2134320	T→C	1	Q325Q (CAA→CAG)	EcolC_1932 ←	YES	Electron‑transferring‑flavoprotein dehydrogenase
2170196	G→A	1	noncoding (61/77 nt)	EcolC_R0054 ←	YES	tRNA‑Val	Marginal new junction evidence (lowest skew 10 of 36 shown)
2224998	T→C	1	W393R (TGG→CGG)	EcolC_2015 →	YES	membrane‑associated protein	position	reads (cov)	reads (cov)	score	skew	freq	annotation	gene	Sequence mapping to multiple locations on the reference genome?	product
2299550	C→A	0.069	S70Y (TCC→TAC)	EcolC_2105 →	NO	minor tail family protein	= 4583420	289 (0.790)	3 (0.010)	3/266	NT	0.0098	coding (1642/2787 nt)	EcolC_4152	NO	DNA polymerase I
2314381	G→T	0.054	A476A (GCG→GCT)	EcolC_2116 →	NO	Mannitol dehydrogenase domain	= 4583515	327 (0.940)					coding (1547/2787 nt)	EcolC_4152	NO	DNA polymerase I
2423171	G→A	1	G40G (GGC→GGT)	EcolC_2203 ←	YES	transposase IS4 family protein	= 4555057	349 (0.960)	3 (0.010)	3/260	NT	0.0088	intergenic (+56/+274)	EcolC_4127/EcolC_4128	NO	formate dehydrogenase accessory protein FdhE/conserved hypothetical protein
2483504	C→T	0.054	intergenic (‑1518/+2325)	EcolC_2254 ← / ← EcolC_2255	NO	Integrase catalytic region/phenylacetic acid degradation protein PaaY	= 4555376	353 (1.030)					coding (198/243 nt)	EcolC_4128	NO	conserved hypothetical protein
2624634	Δ3 bp	0.819	coding (855‑857/1677 nt)	EcolC_2385 ←	NO	extracellular solute‑binding protein family 5	4425510 =	294 (0.810)	6 (0.020)	3/268	NT	0.021	intergenic (‑391/‑233)	EcolC_R0105/EcolC_4019	NO	16S ribosomal RNA/phosphoribosylaminoimidazolecarboxamide formyltransferase/IMP cyclohydrolase
2625746	A→C	0.857	intergenic (‑256/+437)	EcolC_2385 ← / ← EcolC_2386	NO	extracellular solute‑binding protein family 5/multiple antibiotic resistance (MarC)‑related protein	4425654 =	288 (0.820)					intergenic (‑535/‑89)	EcolC_R0105/EcolC_4019	NO	16S ribosomal RNA/phosphoribosylaminoimidazolecarboxamide formyltransferase/IMP cyclohydrolase
2638463	T→A	0.081	intergenic (+279/+618)	EcolC_R0058 → / ← EcolC_2396	NO	tRNA‑Tyr/respiratory nitrate reductase, gamma subunit	= 4257531	319 (0.870)	4 (0.010)	3/268	NT	0.012	coding (4806/6315 nt)	EcolC_3886	NO	Helicase superfamily 1 and 2 ATP‑binding
2638497	T→A	0.064	intergenic (+313/+584)	EcolC_R0058 → / ← EcolC_2396	NO	tRNA‑Tyr/respiratory nitrate reductase, gamma subunit	= 4257618	327 (0.930)					coding (4719/6315 nt)	EcolC_3886	NO	Helicase superfamily 1 and 2 ATP‑binding
2837898	G→T	0.068	C109F (TGC→TTC)	EcolC_2585 →	NO	Endoribonuclease L‑PSP	4200937 =	313 (0.860)	3 (0.010)	3/278	NT	0.0083	coding (75/1338 nt)	EcolC_3844	NO	N‑acetylmuramoyl‑L‑alanine amidase
3076597	T→C	1	R342G (AGA→GGA)	EcolC_2814 ←	YES	extracellular solute‑binding protein family 5	4201104 =	403 (1.100)					coding (388/462 nt)	EcolC_3845	NO	protein of unknown function UPF0079
3226560	C→G	1	L53L (CTG→CTC)	EcolC_2955 ←	YES	YD repeat protein	4049878 =	290 (0.790)	6 (0.020)	6/250	NT	0.022	coding (1496/1665 nt)	EcolC_3700	NO	methyl‑accepting chemotaxis sensory transducer
3226566	C→G	1	P51P (CCG→CCC)	EcolC_2955 ←	YES	YD repeat protein	= 4049874	273 (0.830)					coding (1500/1665 nt)	EcolC_3700	NO	methyl‑accepting chemotaxis sensory transducer
3433108	G→T	0.056	L97I (CTT→ATT)	EcolC_3133 ←	NO	plasmid maintenance system antidote protein, XRE family	3894212 =	381 (1.040)	4 (0.010)	4/254	NT	0.011	coding (65/1152 nt)	EcolC_3562	NO	cell division protein FtsZ
3634742	C→T	1	R231H (CGT→CAT)	EcolC_3316 ←	YES	protein of unknown function DUF224 cysteine‑rich region domain protein	= 3894208	358 (1.070)					coding (69/1152 nt)	EcolC_3562	NO	cell division protein FtsZ
3646188	T→C	1	intergenic (‑1036/‑542)	EcolC_3322 ← / → EcolC_3323	YES	Ig domain protein group 1 domain protein/ribosomal protein L31	3790148 =	283 (0.780)	3 (0.010)	3/268	NT	0.01	intergenic (‑34/+65)	EcolC_3474/EcolC_3475	NO	Lysine decarboxylase/acetyl‑CoA carboxylase, carboxyl transferase, alpha subunit
3694916	A→C	0.061	intergenic (+131/‑48)	EcolC_3375 → / → EcolC_3376	NO	hypothetical protein/glycosyl transferase family 2	3790239 =	312 (0.890)					coding (934/960 nt)	EcolC_3475	NO	acetyl‑CoA carboxylase, carboxyl transferase, alpha subunit
3793428	G→C	1	L414V (CTT→GTT)	EcolC_3476 ←	YES	DNA polymerase III, alpha subunit	2638166 =	459 (1.260)	14 (0.050)	5/228	NT	0.034	noncoding (67/85 nt)	EcolC_R0058	NO	tRNA‑Tyr
3835212	T→G	0.24	intergenic (‑149/+47)	EcolC_3510 ← / ← EcolC_3511	YES	penicillin‑binding protein 1B/ATP‑dependent helicase HrpB	= 2638878	422 (1.410)					intergenic (+694/+203)	EcolC_R0058/EcolC_2396	NO	tRNA‑Tyr/respiratory nitrate reductase, gamma subunit
4029674	G→T	0.118	F297L (TTC→TTA)	EcolC_3679 ←	NO	Patatin	= 2637891	424 (1.160)	5 (0.020)	4/238	NT	0.014	intergenic (+1/‑209)	EcolC_R0056/EcolC_R0058	NO	tRNA‑Tyr/tRNA‑Tyr
4093564	A→C	0.494	V380G (GTT→GGT)	EcolC_3742 ←	YES	mannonate dehydratase	2638720 =	337 (1.080)					intergenic (+536/+361)	EcolC_R0058/EcolC_2396	NO	tRNA‑Tyr/respiratory nitrate reductase, gamma subunit
4268398	C→A	0.058	S41Y (TCC→TAC)	EcolC_3890 →	NO	hypothetical protein
4287467	A→C	1	G109G (GGA→GGC)	EcolC_3905 →	YES	hydro‑lyase, Fe‑S type, tartrate/fumarate subfamily, beta subunit
4319627	A→C	0.073	intergenic (+10/+137)	EcolC_3934 → / ← EcolC_3935	NO	phosphonate metabolism/conserved hypothetical protein
4419877	2 bp→GT	1	intergenic (+148/+145)	EcolC_4018 → / ← EcolC_R0102	YES	GCN5‑related N‑acetyltransferase/5S ribosomal RNA
4670527	A→C	0.05	intergenic (+75/+12)	EcolC_4227 → / ← EcolC_4228	NO	PpiC‑type peptidyl‑prolyl cis‑trans isomerase/ketol‑acid reductoisomerase
Unassigned new junction evidence
Position in reference genome CP000946.1	Frequency	Sequence mapping to multiple locations on the reference genome?	Affected gene(s) or intergenic region	Mutation annotation	Gene/region with mutations in both Ancestor_LD and Ancestor_HH?	Description
470244 =	NA	YES	EcolC_R0008	noncoding (2169/2986 nt)	ambigous	23S ribosomal RNA
470390 =		YES	EcolC_R0008	noncoding (2315/2986 nt)	ambigous	23S ribosomal RNA
785499 =	NA	YES	EcolC_0730/EcolC_0732	intergenic (‑586/+35)	ambigous	transcriptional regulator, TetR family/Integrase catalytic region
= 786691		YES	EcolC_0733/EcolC_0734	intergenic (‑22/+71)	ambigous	transposase IS3/IS911 family protein/choline/carnitine/betaine transporter
1181547 =	0.05	NO	EcolC_1089/EcolC_R0031	intergenic (+235/‑216)	NO	ATP‑dependent chaperone ClpB/16S ribosomal RNA
4425339 =		NO	EcolC_R0105/EcolC_4019	intergenic (‑220/‑404)	NO	16S ribosomal RNA/phosphoribosylaminoimidazolecarboxamide formyltransferase/IMP cyclohydrolase
1186680 =	0.08	NO	EcolC_R0033/EcolC_R0034	intergenic (+37/‑60)	NO	23S ribosomal RNA/5S ribosomal RNA
3771124 =		YES	EcolC_R0087/EcolC_R0088	intergenic (‑157/+34)	ambigous	5S ribosomal RNA/23S ribosomal RNA
3031203 =	0.398	NO	EcolC_2758	coding (41/534 nt)	YES	Tail Collar domain protein
3033060 =		NO	EcolC_2761	coding (1048/1422 nt)	YES	Phage‑related tail fibre protein‑like protein
= 3031215	0.324	NO	EcolC_2758	coding (53/534 nt)	YES	Tail Collar domain protein
= 3033046		NO	EcolC_2761	coding (1062/1422 nt)	YES	Phage‑related tail fibre protein‑like protein
3432161 =	0.445	NO	EcolC_3132/EcolC_3133	intergenic (+82/+840)	YES	copper‑translocating P‑type ATPase/plasmid maintenance system antidote protein, XRE family
= 3432953		NO	EcolC_3132/EcolC_3133	intergenic (+874/+48)	YES	copper‑translocating P‑type ATPase/plasmid maintenance system antidote protein, XRE family
3776278 =	0.05	NO	EcolC_R0091/EcolC_3459	intergenic (‑237/+136)	NO	16S ribosomal RNA/D,D‑heptose 1,7‑bisphosphate phosphatase
= 4465638		YES	EcolC_R0113/EcolC_4049	intergenic (‑230/+151)	ambigous	16S ribosomal RNA/glutamate racemase
4420276 =	NA	YES	EcolC_R0102/EcolC_R0103	intergenic (‑139/+52)	ambigous	5S ribosomal RNA/23S ribosomal RNA
= 4460563		YES	EcolC_R0110/EcolC_R0111	intergenic (‑43/+54)	ambigous	5S ribosomal RNA/23S ribosomal RNA
= 4420279	NA	YES	EcolC_R0102/EcolC_R0103	intergenic (‑142/+49)	ambigous	5S ribosomal RNA/23S ribosomal RNA
4460568 =		YES	EcolC_R0110/EcolC_R0111	intergenic (‑48/+49)	ambigous	5S ribosomal RNA/23S ribosomal RNA
= 4420293	NA	YES	EcolC_R0102/EcolC_R0103	intergenic (‑156/+35)	ambigous	5S ribosomal RNA/23S ribosomal RNA
4460581 =		YES	EcolC_R0110/EcolC_R0111	intergenic (‑61/+36)	ambigous	5S ribosomal RNA/23S ribosomal RNA
4425330 =	0.081	NO	EcolC_R0105/EcolC_4019	intergenic (‑211/‑413)	NO	16S ribosomal RNA/phosphoribosylaminoimidazolecarboxamide formyltransferase/IMP cyclohydrolase
= 4465615		YES	EcolC_R0113/EcolC_4049	intergenic (‑207/+174)	ambigous	16S ribosomal RNA/glutamate racemase
= 4425338	NA	YES	EcolC_R0105/EcolC_4019	intergenic (‑219/‑405)	ambigous	16S ribosomal RNA/phosphoribosylaminoimidazolecarboxamide formyltransferase/IMP cyclohydrolase
4465625 =		YES	EcolC_R0113/EcolC_4049	intergenic (‑217/+164)	ambigous	16S ribosomal RNA/glutamate racemase
= 4425352	1	YES	EcolC_R0105/EcolC_4019	intergenic (‑233/‑391)	ambigous	16S ribosomal RNA/phosphoribosylaminoimidazolecarboxamide formyltransferase/IMP cyclohydrolase
4688396 =		NO	EcolC_R0130/EcolC_4239	intergenic (‑223/‑265)	NO	16S ribosomal RNA/GntR domain protein
= 4463679	NA	YES	EcolC_R0111/EcolC_R0112	intergenic (‑83/+34)	ambigous	23S ribosomal RNA/tRNA‑Glu
4594504 =		YES	EcolC_R0117/EcolC_R0118	intergenic (‑87/+17)	ambigous	23S ribosomal RNA/tRNA‑Ala
Marginal new junction evidence (sorted from low to high skew)
Position in reference genome CP000946.1	Frequency	Sequence mapping to multiple locations on the reference genome?	Affected gene(s) or intergenic region	Mutation annotation	Strain-specific mutations present in both Ancestor_LD and Ancestor_HH?	Description
= 4583420	0.0098	NO	EcolC_4152	coding (1642/2787 nt)	NO	DNA polymerase I
= 4583515		NO	EcolC_4152	coding (1547/2787 nt)	NO	DNA polymerase I
= 4555057	0.0088	NO	EcolC_4127/EcolC_4128	intergenic (+56/+274)	NO	formate dehydrogenase accessory protein FdhE/conserved hypothetical protein
= 4555376		NO	EcolC_4128	coding (198/243 nt)	NO	conserved hypothetical protein
4425510 =	0.021	NO	EcolC_R0105/EcolC_4019	intergenic (‑391/‑233)	NO	16S ribosomal RNA/phosphoribosylaminoimidazolecarboxamide formyltransferase/IMP cyclohydrolase
4425654 =		NO	EcolC_R0105/EcolC_4019	intergenic (‑535/‑89)	NO	16S ribosomal RNA/phosphoribosylaminoimidazolecarboxamide formyltransferase/IMP cyclohydrolase
= 4257531	0.012	NO	EcolC_3886	coding (4806/6315 nt)	NO	Helicase superfamily 1 and 2 ATP‑binding
= 4257618		NO	EcolC_3886	coding (4719/6315 nt)	NO	Helicase superfamily 1 and 2 ATP‑binding
4200937 =	0.0083	NO	EcolC_3844	coding (75/1338 nt)	NO	N‑acetylmuramoyl‑L‑alanine amidase
4201104 =		NO	EcolC_3845	coding (388/462 nt)	NO	protein of unknown function UPF0079
4049878 =	0.022	NO	EcolC_3700	coding (1496/1665 nt)	YES	methyl‑accepting chemotaxis sensory transducer
= 4049874		NO	EcolC_3700	coding (1500/1665 nt)	YES	methyl‑accepting chemotaxis sensory transducer
3894212 =	0.011	NO	EcolC_3562	coding (65/1152 nt)	NO	cell division protein FtsZ
= 3894208		NO	EcolC_3562	coding (69/1152 nt)	NO	cell division protein FtsZ
3790148 =	0.01	NO	EcolC_3474/EcolC_3475	intergenic (‑34/+65)	NO	Lysine decarboxylase/acetyl‑CoA carboxylase, carboxyl transferase, alpha subunit
3790239 =		NO	EcolC_3475	coding (934/960 nt)	NO	acetyl‑CoA carboxylase, carboxyl transferase, alpha subunit
2638166 =	0.034	NO	EcolC_R0058	noncoding (67/85 nt)	YES	tRNA‑Tyr
= 2638878		NO	EcolC_R0058/EcolC_2396	intergenic (+694/+203)	YES	tRNA‑Tyr/respiratory nitrate reductase, gamma subunit
= 2637891	0.014	NO	EcolC_R0056/EcolC_R0058	intergenic (+1/‑209)	NO	tRNA‑Tyr/tRNA‑Tyr
2638720 =		NO	EcolC_R0058/EcolC_2396	intergenic (+536/+361)	YES	tRNA‑Tyr/respiratory nitrate reductase, gamma subunit

## Sheet: Cu1_LD
Predicted mutations							Unassigned new junction evidence
Position in reference genome CP000946.1	Mutation	Frequency	Mutation annotation	Affected gene(s) or intergenic region	Gene(s) or intergenic region with ancestral mutations?	Description	Position in reference genome CP000946.1	Reads (cov) mapping to either side of new junction	reads (cov)	score	skew	Frequency	Mutation annotation	Affected gene(s) or intergenic region	Sequence mapping to multiple locations on the reference genome?	Gene(s) or intergenic region with ancestral mutations?	Description
6160	A→T	0.052	intergenic (+88/‑152)	EcolC_0004 → / → EcolC_0005	NO	DNA gyrase, B subunit/protein of unknown function DUF937	1389956 =	369 (0.840)	148 (0.340)	5/276	NT	0.274	intergenic (‑44/+3)	EcolC_R0037/EcolC_R0038	NO	NO	tRNA‑Val/tRNA‑Val
62793	T→G	0.099	Q12H (CAA→CAC)	EcolC_0057 ←	YES	uracil‑xanthine permease	= 3173835	420 (0.960)	+C				noncoding (1/76 nt)	EcolC_R0067	NO	NO	tRNA‑Lys
166580	A→G	1	S376G (AGC→GGC)	EcolC_0150 →	YES	xylulokinase	= 2987581	NA (NA)	366 (0.850)	163/274	NT	0.944	intergenic (‑53/+430)	EcolC_2714/EcolC_2715	YES	ambigous	Insertion element protein/ATP‑dependent Clp protease adaptor protein ClpS
261688	C→A	1	D273E (GAC→GAA)	EcolC_0227 →	YES	conserved hypothetical protein	2990021 =	22 (0.050)					coding (877/1947 nt)	EcolC_2717	NO	NO	ABC transporter related
269146	C→G	1	intergenic (+1365/+532)	EcolC_0230 → / ← EcolC_0233	YES	ABC‑2 type transporter/hypothetical protein	3031203 =	224 (0.510)	215 (0.540)	118/252	NT	0.483	coding (41/534 nt)	EcolC_2758	NO	YES	Tail Collar domain protein
340142	T→G	1	R595S (AGA→AGC)	EcolC_0295 ←	YES	ATP‑dependent transcriptional regulator, MalT‑like, LuxR family	3033060 =	257 (0.650)					coding (1048/1422 nt)	EcolC_2761	NO	YES	Phage‑related tail fibre protein‑like protein
342092	C→A	0.06	intergenic (‑166/‑446)	EcolC_0295 ← / → EcolC_0296	NO	ATP‑dependent transcriptional regulator, MalT‑like, LuxR family/glycogen/starch/alpha‑glucan phosphorylase	= 3031215	226 (0.520)	179 (0.450)	107/252	NT	0.437	coding (53/534 nt)	EcolC_2758	NO	YES	Tail Collar domain protein
439217	C→A	0.099	G46* (GGA→TGA)	EcolC_0389 ←	NO	general secretion pathway protein C	= 3033046	257 (0.650)					coding (1062/1422 nt)	EcolC_2761	NO	YES	Phage‑related tail fibre protein‑like protein
644350	G→T	0.061	S50I (AGT→ATT)	EcolC_0603 →	NO	hypothetical protein	3432161 =	615 (1.400)	363 (0.930)	14/248	NT	0.426	intergenic (+82/+840)	EcolC_3132/EcolC_3133	NO	YES	copper‑translocating P‑type ATPase/plasmid maintenance system antidote protein, XRE family
687341	T→G	0.1	N182H (AAC→CAC)	EcolC_0636 ←	NO	anion transporter	= 3432953	480 (1.090)	+GAAGGCGTTTACGCT				intergenic (+874/+48)	EcolC_3132/EcolC_3133	NO	YES	copper‑translocating P‑type ATPase/plasmid maintenance system antidote protein, XRE family
770649	G→T	1	P185T (CCC→ACC)	EcolC_0718 ←	YES	AMP‑dependent synthetase and ligase
815065	T→G	0.105	K134T (AAA→ACA)	EcolC_0759 ←	NO	oxygen‑independent coproporphyrinogen III oxidase
866694	A→C	0.051	intergenic (+118/‑149)	EcolC_0806 → / → EcolC_0807	NO	glycine dehydrogenase/short‑chain dehydrogenase/reductase SDR
922809	Δ776 bp	1		EcolC_0855–EcolC_0855	YES	EcolC_0855, EcolC_0855
973235	T→A	0.058	intergenic (‑27/+7)	EcolC_R0020 ← / ← EcolC_R0021	NO	tRNA‑Met/tRNA‑Met
991839	T→A	1	Q213L (CAG→CTG)	EcolC_0916 ←	YES	serine transporter
1084823	A→C	0.085	K10T (AAG→ACG)	EcolC_0998 →	NO	transcriptional regulator, LacI family
1344434	T→G	1	intergenic (+19/‑198)	EcolC_1224 → / → EcolC_1225	YES	iron‑containing alcohol dehydrogenase/Ethanolamine utilisation protein EutH
1558271	C→A	1	A391D (GCC→GAC)	EcolC_1420 →	YES	DNA gyrase, A subunit
1591864	A→T	0.06	intergenic (+425/+292)	EcolC_1440 → / ← EcolC_1441	NO	malate‑‑quinone oxidoreductase/proteinase inhibitor I11 ecotin
1709561	G→C	0.086	intergenic (+88/‑135)	EcolC_1542 → / → EcolC_1543	NO	protein of unknown function DUF156/Hydroxyethylthiazole kinase
1717752	C→A	0.176	intergenic (+267/‑41)	EcolC_1550 → / → EcolC_1551	YES	Fructose‑bisphosphate aldolase/class II aldolase, tagatose bisphosphate family
1717763	G→T	0.195	intergenic (+278/‑30)	EcolC_1550 → / → EcolC_1551	YES	Fructose‑bisphosphate aldolase/class II aldolase, tagatose bisphosphate family
1717769	G→T	0.097	intergenic (+284/‑24)	EcolC_1550 → / → EcolC_1551	YES	Fructose‑bisphosphate aldolase/class II aldolase, tagatose bisphosphate family
1841314	A→C	0.127	E137D (GAA→GAC)	EcolC_1654 →	NO	hypothetical protein
2005340	A→C	0.072	L100R (CTT→CGT)	EcolC_1804 ←	NO	major facilitator superfamily MFS_1
2005369	A→C	0.059	V90V (GTT→GTG)	EcolC_1804 ←	NO	major facilitator superfamily MFS_1
2134320	T→C	1	Q325Q (CAA→CAG)	EcolC_1932 ←	YES	Electron‑transferring‑flavoprotein dehydrogenase
2170196	G→A	1	noncoding (61/77 nt)	EcolC_R0054 ←	YES	tRNA‑Val
2224998	T→C	1	W393R (TGG→CGG)	EcolC_2015 →	YES	membrane‑associated protein
2237369	A→T	0.059	S233T (TCA→ACA)	EcolC_2026 ←	NO	protein of unknown function DUF1471
2237385	G→T	0.051	F227L (TTC→TTA)	EcolC_2026 ←	NO	protein of unknown function DUF1471
2314338	C→A	0.053	A462E (GCA→GAA)	EcolC_2116 →	NO	Mannitol dehydrogenase domain
2423171	G→A	1	G40G (GGC→GGT)	EcolC_2203 ←	YES	transposase IS4 family protein
2638463	T→A	0.076	intergenic (+279/+618)	EcolC_R0058 → / ← EcolC_2396	NO	tRNA‑Tyr/respiratory nitrate reductase, gamma subunit
2638649	A→T	0.079	intergenic (+465/+432)	EcolC_R0058 → / ← EcolC_2396	NO	tRNA‑Tyr/respiratory nitrate reductase, gamma subunit
2653589	C→A	0.062	intergenic (‑100/‑170)	EcolC_2406 ← / → EcolC_2407	NO	ChaB family protein/calcium/proton exchanger
2653611	G→T	0.067	intergenic (‑122/‑148)	EcolC_2406 ← / → EcolC_2407	NO	ChaB family protein/calcium/proton exchanger
2653638	G→T	0.111	intergenic (‑149/‑121)	EcolC_2406 ← / → EcolC_2407	NO	ChaB family protein/calcium/proton exchanger
2996016	C→G	0.062	intergenic (+125/‑370)	EcolC_2721 → / → EcolC_2722	NO	MIP family channel protein/protein of unknown function DUF340 membrane
3076597	T→C	1	R342G (AGA→GGA)	EcolC_2814 ←	YES	extracellular solute‑binding protein family 5
3226560	C→G	1	L53L (CTG→CTC)	EcolC_2955 ←	YES	YD repeat protein
3226566	C→G	1	P51P (CCG→CCC)	EcolC_2955 ←	YES	YD repeat protein
3271227	A→T	0.074	I222F (ATT→TTT)	EcolC_2991 →	NO	polar amino acid ABC transporter, inner membrane subunit
3300464	T→G	0.098	N72T (AAC→ACC)	EcolC_3022 ←	NO	Antimicrobial peptide resistance and lipid A acylation PagP
3504754	C→A	0.058	A32S (GCC→TCC)	EcolC_3197 ←	NO	conserved hypothetical protein
3634742	C→T	1	R231H (CGT→CAT)	EcolC_3316 ←	YES	protein of unknown function DUF224 cysteine‑rich region domain protein
3646188	T→C	1	intergenic (‑1036/‑542)	EcolC_3322 ← / → EcolC_3323	YES	Ig domain protein group 1 domain protein/ribosomal protein L31
3659527	A→C	0.128	E317D (GAA→GAC)	EcolC_3335 →	YES	aldehyde oxidase and xanthine dehydrogenase molybdopterin binding
3691185	T→G	0.052	T53P (ACC→CCC)	EcolC_3369 ←	NO	flagellar hook capping protein
3695677	T→C	0.059	D238D (GAT→GAC)	EcolC_3376 →	NO	glycosyl transferase family 2
3793428	G→C	1	L414V (CTT→GTT)	EcolC_3476 ←	YES	DNA polymerase III, alpha subunit
3840707	G→T	0.09	S14I (AGC→ATC)	EcolC_3516 →	NO	poly(A) polymerase
3870184	G→T	0.052	intergenic (+10/+61)	EcolC_3542 → / ← EcolC_3543	NO	conserved hypothetical protein/dihydrolipoamide dehydrogenase
4093564	A→C	0.518	V380G (GTT→GGT)	EcolC_3742 ←	YES	mannonate dehydratase
4235973	C→A	0.084	P418Q (CCA→CAA)	EcolC_3878 →	NO	integrase family protein
4261328	T→A	0.059	I337F (ATT→TTT)	EcolC_3886 ←	NO	Helicase superfamily 1 and 2 ATP‑binding
4287467	A→C	1	G109G (GGA→GGC)	EcolC_3905 →	YES	hydro‑lyase, Fe‑S type, tartrate/fumarate subfamily, beta subunit
4419877	2 bp→GT	1	intergenic (+148/+145)	EcolC_4018 → / ← EcolC_R0102	YES	GCN5‑related N‑acetyltransferase/5S ribosomal RNA
4548307	C→A	0.068	intergenic (‑9/+144)	EcolC_4121 ← / ← EcolC_4122	NO	conserved hypothetical protein/formate dehydrogenase family accessory protein FdhD
4721480	A→C	0.058	intergenic (+42/‑141)	EcolC_4268 → / → EcolC_4269	NO	phosphate ABC transporter, inner membrane subunit PstA/phosphate ABC transporter, ATPase subunit
4721534	T→A	0.051	intergenic (+96/‑87)	EcolC_4268 → / → EcolC_4269	NO	phosphate ABC transporter, inner membrane subunit PstA/phosphate ABC transporter, ATPase subunit

## Sheet: Cu2_LD
Predicted mutations							Unassigned new junction evidence
Position in reference genome CP000946.1	Mutation	Frequency	Mutation annotation	Affected gene(s) or intergenic region	Gene(s) or intergenic region with ancestral mutations?	Description	Position in reference genome CP000946.1	Reads (cov) mapping to either side of new junction	reads (cov)	score	skew	Frequency	Mutation annotation	Affected gene(s) or intergenic region	Sequence mapping to multiple locations on the reference genome?	Gene(s) or intergenic region with ancestral mutations?	Description
62793	T→G	0.101	Q12H (CAA→CAC)	EcolC_0057 ←	YES	uracil‑xanthine permease	1018565 =	579 (1.580)	88 (0.240)	4/278	NT	0.132	noncoding (823/943 nt)	CRISPRs	NO	NO	CRISPRs
166580	A→G	1	S376G (AGC→GGC)	EcolC_0150 →	YES	xylulokinase	1395467 =	NA (NA)					intergenic (+25/‑59)	EcolC_1275/EcolC_1276	YES	ambigous	diguanylate cyclase/phosphodiesterase/transposase IS4 family protein
261688	C→A	1	D273E (GAC→GAA)	EcolC_0227 →	YES	conserved hypothetical protein	3031203 =	197 (0.540)	103 (0.310)	78/252	NT	0.367	coding (41/534 nt)	EcolC_2758	NO	YES	Tail Collar domain protein
269146	C→G	1	intergenic (+1365/+532)	EcolC_0230 → / ← EcolC_0233	YES	ABC‑2 type transporter/hypothetical protein	3033060 =	177 (0.530)					coding (1048/1422 nt)	EcolC_2761	NO	YES	Phage‑related tail fibre protein‑like protein
340142	T→G	1	R595S (AGA→AGC)	EcolC_0295 ←	YES	ATP‑dependent transcriptional regulator, MalT‑like, LuxR family	= 3031215	197 (0.540)	149 (0.450)	99/252	NT	0.456	coding (53/534 nt)	EcolC_2758	NO	YES	Tail Collar domain protein
503360	A→T	0.052	intergenic (+121/‑309)	EcolC_0461 → / → EcolC_0462	NO	uncharacterized membrane protein/peptidase U62 modulator of DNA gyrase	= 3033046	177 (0.530)					coding (1062/1422 nt)	EcolC_2761	NO	YES	Phage‑related tail fibre protein‑like protein
503491	T→A	0.054	intergenic (+252/‑178)	EcolC_0461 → / → EcolC_0462	NO	uncharacterized membrane protein/peptidase U62 modulator of DNA gyrase	3432147 =	493 (1.340)	42 (0.120)	6/276	NT	0.085	intergenic (+68/+854)	EcolC_3132/EcolC_3133	NO	YES	copper‑translocating P‑type ATPase/plasmid maintenance system antidote protein, XRE family
644361	C→A	0.09	Q54K (CAA→AAA)	EcolC_0603 →	NO	hypothetical protein	= 3432953	415 (1.130)	+T				intergenic (+874/+48)	EcolC_3132/EcolC_3133	NO	YES	copper‑translocating P‑type ATPase/plasmid maintenance system antidote protein, XRE family
656288	T→A	0.066	intergenic (‑314/+85)	EcolC_0611 ← / ← EcolC_0612	NO	sodium:dicarboxylate symporter/Integral membrane protein TerC	3432161 =	496 (1.350)	328 (1.000)	14/248	NT	0.447	intergenic (+82/+840)	EcolC_3132/EcolC_3133	NO	YES	copper‑translocating P‑type ATPase/plasmid maintenance system antidote protein, XRE family
736193	T→A	0.076	D242V (GAT→GTT)	EcolC_0683 ←	NO	conserved hypothetical protein	= 3432953	415 (1.130)	+GAAGGCGTTTACGCT				intergenic (+874/+48)	EcolC_3132/EcolC_3133	NO	YES	copper‑translocating P‑type ATPase/plasmid maintenance system antidote protein, XRE family
770649	G→T	1	P185T (CCC→ACC)	EcolC_0718 ←	YES	AMP‑dependent synthetase and ligase	3551937 =	29 (0.080)	296 (0.810)	146/278	NT	0.911	coding (279/678 nt)	EcolC_3242	NO	NO	AroM family protein
866694	A→C	0.082	intergenic (+118/‑149)	EcolC_0806 → / → EcolC_0807	NO	glycine dehydrogenase/short‑chain dehydrogenase/reductase SDR	3670849 =	NA (NA)					intergenic (+681/+15)	EcolC_3344/EcolC_3346	YES	ambigous	aminoacyl‑histidine dipeptidase/Insertion element protein
922809	Δ776 bp	1		EcolC_0855–EcolC_0855	YES	EcolC_0855, EcolC_0855	= 3551945	33 (0.090)	345 (0.940)	169/278	NT	0.913	coding (271/678 nt)	EcolC_3242	NO	NO	AroM family protein
991839	T→A	1	Q213L (CAG→CTG)	EcolC_0916 ←	YES	serine transporter	= 3671616	NA (NA)					intergenic (‑55/+138)	EcolC_3346/EcolC_3348	YES	ambigous	Insertion element protein/prevent‑host‑death family protein
1307978	A→C	0.053	intergenic (‑134/+926)	EcolC_1192 ← / ← EcolC_1194	NO	NADH dehydrogenase (quinone)/NADH dehydrogenase (quinone)
1344434	T→G	1	intergenic (+19/‑198)	EcolC_1224 → / → EcolC_1225	YES	iron‑containing alcohol dehydrogenase/Ethanolamine utilisation protein EutH
1468189	T→G	0.061	I70S (ATT→AGT)	EcolC_1337 →	NO	FolC bifunctional protein
1558271	C→A	1	A391D (GCC→GAC)	EcolC_1420 →	YES	DNA gyrase, A subunit
1591574	C→G	0.055	intergenic (+135/+582)	EcolC_1440 → / ← EcolC_1441	NO	malate‑‑quinone oxidoreductase/proteinase inhibitor I11 ecotin
1665775	T→A	0.182	intergenic (+261/‑419)	EcolC_1508 → / → EcolC_1509	NO	dihydrouridine synthase DuS/RND efflux system, outer membrane lipoprotein, NodT family
1717752	C→A	0.16	intergenic (+267/‑41)	EcolC_1550 → / → EcolC_1551	YES	Fructose‑bisphosphate aldolase/class II aldolase, tagatose bisphosphate family
1717763	G→T	0.171	intergenic (+278/‑30)	EcolC_1550 → / → EcolC_1551	YES	Fructose‑bisphosphate aldolase/class II aldolase, tagatose bisphosphate family
1841314	A→C	0.107	E137D (GAA→GAC)	EcolC_1654 →	NO	hypothetical protein
2065411	C→A	0.067	A140A (GCG→GCT)	EcolC_1865 ←	NO	L‑asparaginase, type I
2134320	T→C	1	Q325Q (CAA→CAG)	EcolC_1932 ←	YES	Electron‑transferring‑flavoprotein dehydrogenase
2170196	G→A	1	noncoding (61/77 nt)	EcolC_R0054 ←	YES	tRNA‑Val
2207861	T→A	0.062	A632A (GCA→GCT)	EcolC_2000 ←	YES	electron transport complex, RnfABCDGE type, C subunit
2207870	A→T	0.082	R629R (CGT→CGA)	EcolC_2000 ←	YES	electron transport complex, RnfABCDGE type, C subunit
2224998	T→C	1	W393R (TGG→CGG)	EcolC_2015 →	YES	membrane‑associated protein
2423171	G→A	1	G40G (GGC→GGT)	EcolC_2203 ←	YES	transposase IS4 family protein
2638463	T→A	0.093	intergenic (+279/+618)	EcolC_R0058 → / ← EcolC_2396	NO	tRNA‑Tyr/respiratory nitrate reductase, gamma subunit
2831226	A→C	0.08	K126N (AAA→AAC)	EcolC_2581 →	NO	delta‑1‑pyrroline‑5‑carboxylate dehydrogenase
3076597	T→C	1	R342G (AGA→GGA)	EcolC_2814 ←	YES	extracellular solute‑binding protein family 5
3178106	T→G	0.083	K291N (AAA→AAC)	EcolC_2916 ←	NO	protein TolA
3226560	C→G	1	L53L (CTG→CTC)	EcolC_2955 ←	YES	YD repeat protein
3226566	C→G	1	P51P (CCG→CCC)	EcolC_2955 ←	YES	YD repeat protein
3634742	C→T	1	R231H (CGT→CAT)	EcolC_3316 ←	YES	protein of unknown function DUF224 cysteine‑rich region domain protein
3646188	T→C	1	intergenic (‑1036/‑542)	EcolC_3322 ← / → EcolC_3323	YES	Ig domain protein group 1 domain protein/ribosomal protein L31
3659527	A→C	0.111	E317D (GAA→GAC)	EcolC_3335 →	YES	aldehyde oxidase and xanthine dehydrogenase molybdopterin binding
3694802	T→G	0.055	intergenic (+17/‑162)	EcolC_3375 → / → EcolC_3376	NO	hypothetical protein/glycosyl transferase family 2
3762749	A→C	0.051	noncoding (48/77 nt)	EcolC_R0085 ←	NO	tRNA‑Asp
3793428	G→C	1	L414V (CTT→GTT)	EcolC_3476 ←	YES	DNA polymerase III, alpha subunit
4093564	A→C	0.447	V380G (GTT→GGT)	EcolC_3742 ←	YES	mannonate dehydratase
4287467	A→C	1	G109G (GGA→GGC)	EcolC_3905 →	YES	hydro‑lyase, Fe‑S type, tartrate/fumarate subfamily, beta subunit
4419877	2 bp→GT	1	intergenic (+148/+145)	EcolC_4018 → / ← EcolC_R0102	YES	GCN5‑related N‑acetyltransferase/5S ribosomal RNA

## Sheet: Cu3_LD
Predicted mutations							Unassigned new junction evidence
Position in reference genome CP000946.1	Mutation	Frequency	Mutation annotation	Affected gene(s) or intergenic region	Gene(s) or intergenic region with ancestral mutations?	Description	Position in reference genome CP000946.1	Reads (cov) mapping to either side of new junction	reads (cov)	score	skew	Frequency	Mutation annotation	Affected gene(s) or intergenic region	Sequence mapping to multiple locations on the reference genome?	Gene(s) or intergenic region with ancestral mutations?	Description
62793	T→G	0.095	Q12H (CAA→CAC)	EcolC_0057 ←	YES	uracil‑xanthine permease	1390079 =	362 (0.800)	31 (0.070)	8/270	NT	0.068	noncoding (76/76 nt)	EcolC_R0039	NO	NO	tRNA‑Val
166580	A→G	1	S376G (AGC→GGC)	EcolC_0150 →	YES	xylulokinase	= 3174043	507 (1.120)	+CTTC				noncoding (1/76 nt)	EcolC_R0068	NO	NO	tRNA‑Lys
166701	A→C	0.054	Y416S (TAC→TCC)	EcolC_0150 →	YES	xylulokinase	2638166 =	442 (0.980)	24 (0.060)	10/228	NT	0.063	noncoding (67/85 nt)	EcolC_R0058	NO	YES	tRNA‑Tyr
166706	A→C	0.058	T418P (ACG→CCG)	EcolC_0150 →	YES	xylulokinase	= 2638878	357 (0.960)					intergenic (+694/+203)	EcolC_R0058/EcolC_2396	NO	YES	tRNA‑Tyr/respiratory nitrate reductase, gamma subunit
261688	C→A	1	D273E (GAC→GAA)	EcolC_0227 →	YES	conserved hypothetical protein	3031203 =	313 (0.690)	218 (0.530)	116/252	NT	0.445	coding (41/534 nt)	EcolC_2758	NO	YES	Tail Collar domain protein
269146	C→G	1	intergenic (+1365/+532)	EcolC_0230 → / ← EcolC_0233	YES	ABC‑2 type transporter/hypothetical protein	3033060 =	261 (0.640)					coding (1048/1422 nt)	EcolC_2761	NO	YES	Phage‑related tail fibre protein‑like protein
340142	T→G	1	R595S (AGA→AGC)	EcolC_0295 ←	YES	ATP‑dependent transcriptional regulator, MalT‑like, LuxR family	= 3031215	302 (0.670)	158 (0.390)	99/252	NT	0.371	coding (53/534 nt)	EcolC_2758	NO	YES	Tail Collar domain protein
427826	G→T	0.051	intergenic (+56/‑113)	EcolC_0375 → / → EcolC_0376	NO	Lysozyme/BFD domain protein (2Fe‑2S)‑binding domain protein	= 3033046	261 (0.640)					coding (1062/1422 nt)	EcolC_2761	NO	YES	Phage‑related tail fibre protein‑like protein
503540	T→A	0.062	intergenic (+301/‑129)	EcolC_0461 → / → EcolC_0462	NO	uncharacterized membrane protein/peptidase U62 modulator of DNA gyrase	3432161 =	569 (1.260)	348 (0.860)	11/248	NT	0.421	intergenic (+82/+840)	EcolC_3132/EcolC_3133	NO	YES	copper‑translocating P‑type ATPase/plasmid maintenance system antidote protein, XRE family
503551	T→G	0.053	intergenic (+312/‑118)	EcolC_0461 → / → EcolC_0462	NO	uncharacterized membrane protein/peptidase U62 modulator of DNA gyrase	= 3432953	505 (1.120)	+GAAGGCGTTTACGCT				intergenic (+874/+48)	EcolC_3132/EcolC_3133	NO	YES	copper‑translocating P‑type ATPase/plasmid maintenance system antidote protein, XRE family
503577	G→C	0.053	intergenic (+338/‑92)	EcolC_0461 → / → EcolC_0462	NO	uncharacterized membrane protein/peptidase U62 modulator of DNA gyrase
656288	T→A	0.081	intergenic (‑314/+85)	EcolC_0611 ← / ← EcolC_0612	NO	sodium:dicarboxylate symporter/Integral membrane protein TerC
770649	G→T	1	P185T (CCC→ACC)	EcolC_0718 ←	YES	AMP‑dependent synthetase and ligase
856373	T→A	0.069	D62V (GAT→GTT)	EcolC_0798 ←	NO	5‑formyltetrahydrofolate cyclo‑ligase
866674	A→T	0.061	intergenic (+98/‑169)	EcolC_0806 → / → EcolC_0807	NO	glycine dehydrogenase/short‑chain dehydrogenase/reductase SDR
866694	A→C	0.061	intergenic (+118/‑149)	EcolC_0806 → / → EcolC_0807	NO	glycine dehydrogenase/short‑chain dehydrogenase/reductase SDR
922809	Δ776 bp	1		EcolC_0855–EcolC_0855	YES	EcolC_0855, EcolC_0855
938698	T→G	0.052	L60V (TTG→GTG)	EcolC_0874 →	NO	sugar transporter
991839	T→A	1	Q213L (CAG→CTG)	EcolC_0916 ←	YES	serine transporter
1116356	T→A	0.055	Q228L (CAG→CTG)	EcolC_1027 ←	NO	Substrate‑binding region of ABC‑type glycine betaine transport system
1344434	T→G	1	intergenic (+19/‑198)	EcolC_1224 → / → EcolC_1225	YES	iron‑containing alcohol dehydrogenase/Ethanolamine utilisation protein EutH
1479561	A→T	0.051	L13H (CTT→CAT)	EcolC_1349 ←	NO	dihydroneopterin aldolase
1558271	C→A	1	A391D (GCC→GAC)	EcolC_1420 →	YES	DNA gyrase, A subunit
1591864	A→T	0.065	intergenic (+425/+292)	EcolC_1440 → / ← EcolC_1441	NO	malate‑‑quinone oxidoreductase/proteinase inhibitor I11 ecotin
1717752	C→A	0.164	intergenic (+267/‑41)	EcolC_1550 → / → EcolC_1551	YES	Fructose‑bisphosphate aldolase/class II aldolase, tagatose bisphosphate family
1717763	G→T	0.132	intergenic (+278/‑30)	EcolC_1550 → / → EcolC_1551	YES	Fructose‑bisphosphate aldolase/class II aldolase, tagatose bisphosphate family
1717769	G→T	0.057	intergenic (+284/‑24)	EcolC_1550 → / → EcolC_1551	YES	Fructose‑bisphosphate aldolase/class II aldolase, tagatose bisphosphate family
1899537	C→T	0.18	A343A (GCG→GCA)	EcolC_1701 ←	NO	ATPase, FliI/YscN family
2126223	T→G	0.057	F260C (TTT→TGT)	EcolC_1925 →	NO	protein of unknown function UPF0061
2134320	T→C	1	Q325Q (CAA→CAG)	EcolC_1932 ←	YES	Electron‑transferring‑flavoprotein dehydrogenase
2170196	G→A	1	noncoding (61/77 nt)	EcolC_R0054 ←	YES	tRNA‑Val
2207759	T→A	0.054	K666N (AAA→AAT)	EcolC_2000 ←	YES	electron transport complex, RnfABCDGE type, C subunit
2207870	A→T	0.071	R629R (CGT→CGA)	EcolC_2000 ←	YES	electron transport complex, RnfABCDGE type, C subunit
2207957	T→A	0.075	A600A (GCA→GCT)	EcolC_2000 ←	YES	electron transport complex, RnfABCDGE type, C subunit
2207966	A→T	0.051	R597R (CGT→CGA)	EcolC_2000 ←	YES	electron transport complex, RnfABCDGE type, C subunit
2224998	T→C	1	W393R (TGG→CGG)	EcolC_2015 →	YES	membrane‑associated protein
2299546	A→T	0.092	K69* (AAA→TAA)	EcolC_2105 →	NO	minor tail family protein
2299550	C→A	0.056	S70Y (TCC→TAC)	EcolC_2105 →	NO	minor tail family protein
2423171	G→A	1	G40G (GGC→GGT)	EcolC_2203 ←	YES	transposase IS4 family protein
2599896	A→C	0.093	intergenic (‑121/+90)	EcolC_2359 ← / ← EcolC_2360	NO	pseudouridine synthase/conserved hypothetical protein
2634829	C→A	1	V120F (GTT→TTT)	EcolC_2392 ←	NO	response regulator receiver protein
2638390	T→A	0.059	intergenic (+206/+691)	EcolC_R0058 → / ← EcolC_2396	NO	tRNA‑Tyr/respiratory nitrate reductase, gamma subunit
2638431	C→G	0.074	intergenic (+247/+650)	EcolC_R0058 → / ← EcolC_2396	NO	tRNA‑Tyr/respiratory nitrate reductase, gamma subunit
2638463	T→A	0.141	intergenic (+279/+618)	EcolC_R0058 → / ← EcolC_2396	NO	tRNA‑Tyr/respiratory nitrate reductase, gamma subunit
2638497	T→A	0.085	intergenic (+313/+584)	EcolC_R0058 → / ← EcolC_2396	NO	tRNA‑Tyr/respiratory nitrate reductase, gamma subunit
2638651	A→T	0.056	intergenic (+467/+430)	EcolC_R0058 → / ← EcolC_2396	NO	tRNA‑Tyr/respiratory nitrate reductase, gamma subunit
2775734	+CGCCT	0.085	coding (373/756 nt)	EcolC_2523 ←	NO	flagellar basal‑body rod protein FlgF
2996028	A→C	0.071	intergenic (+137/‑358)	EcolC_2721 → / → EcolC_2722	NO	MIP family channel protein/protein of unknown function DUF340 membrane
3073632	C→A	0.076	D141Y (GAT→TAT)	EcolC_2811 ←	NO	diguanylate phosphodiesterase
3076597	T→C	1	R342G (AGA→GGA)	EcolC_2814 ←	YES	extracellular solute‑binding protein family 5
3111116	C→T	1	G13R (GGG→AGG)	EcolC_2843 ←	NO	glycosyl transferase family 3
3171804	C→A	0.085	A200S (GCA→TCA)	EcolC_2911 ←	NO	nicotinamide mononucleotide transporter PnuC
3178106	T→G	0.053	K291N (AAA→AAC)	EcolC_2916 ←	NO	protein TolA
3226560	C→G	1	L53L (CTG→CTC)	EcolC_2955 ←	YES	YD repeat protein
3226566	C→G	1	P51P (CCG→CCC)	EcolC_2955 ←	YES	YD repeat protein
3332626	T→A	0.092	intergenic (‑275/‑100)	EcolC_3051 ← / → EcolC_3052	NO	isochorismate synthase/periplasmic binding protein
3634742	C→T	1	R231H (CGT→CAT)	EcolC_3316 ←	YES	protein of unknown function DUF224 cysteine‑rich region domain protein
3646188	T→C	1	intergenic (‑1036/‑542)	EcolC_3322 ← / → EcolC_3323	YES	Ig domain protein group 1 domain protein/ribosomal protein L31
3659505	A→C	0.055	N310T (AAC→ACC)	EcolC_3335 →	YES	aldehyde oxidase and xanthine dehydrogenase molybdopterin binding
3659527	A→C	0.106	E317D (GAA→GAC)	EcolC_3335 →	YES	aldehyde oxidase and xanthine dehydrogenase molybdopterin binding
3694916	A→C	0.06	intergenic (+131/‑48)	EcolC_3375 → / → EcolC_3376	NO	hypothetical protein/glycosyl transferase family 2
3793428	G→C	1	L414V (CTT→GTT)	EcolC_3476 ←	YES	DNA polymerase III, alpha subunit
3835212	T→G	0.18	intergenic (‑149/+47)	EcolC_3510 ← / ← EcolC_3511	YES	penicillin‑binding protein 1B/ATP‑dependent helicase HrpB
3899695	G→A	1	F81F (TTC→TTT)	EcolC_3567 ←	NO	UDP‑N‑acetylglucosamine‑‑N‑acetylmuramyl‑ (pentapeptide) pyrophosphoryl‑undecaprenol N‑acetylglucosamine transferase
4021988	A→T	0.067	intergenic (‑19/+61)	EcolC_3672 ← / ← EcolC_3673	NO	purine nucleoside phosphorylase/phosphopentomutase
4093564	A→C	0.503	V380G (GTT→GGT)	EcolC_3742 ←	YES	mannonate dehydratase
4102197	T→A	0.104	intergenic (+34/+85)	EcolC_3749 → / ← EcolC_3750	NO	protein of unknown function DUF853 NPT hydrolase putative/permease YjgP/YjgQ family protein
4220289	G→T	0.054	intergenic (‑88/+87)	EcolC_3862 ← / ← EcolC_3863	NO	small multidrug resistance protein/Entericidin EcnAB
4287467	A→C	1	G109G (GGA→GGC)	EcolC_3905 →	YES	hydro‑lyase, Fe‑S type, tartrate/fumarate subfamily, beta subunit
4315749	C→T	0.127	L185F (CTC→TTC)	EcolC_3929 →	NO	phosphonate C‑P lyase system protein PhnK
4419877	2 bp→GT	1	intergenic (+148/+145)	EcolC_4018 → / ← EcolC_R0102	YES	GCN5‑related N‑acetyltransferase/5S ribosomal RNA
4583259	T→G	0.1	K601N (AAA→AAC)	EcolC_4152 ←	NO	DNA polymerase I

## Sheet: Cu4_LD
Predicted mutations							Unassigned new junction evidence
Position in reference genome CP000946.1	Mutation	Frequency	Mutation annotation	Affected gene(s) or intergenic region	Gene(s) or intergenic region with ancestral mutations?	Description	Position in reference genome CP000946.1	Reads (cov) mapping to either side of new junction	reads (cov)	score	skew	Frequency	Mutation annotation	Affected gene(s) or intergenic region	Sequence mapping to multiple locations on the reference genome?	Gene(s) or intergenic region with ancestral mutations?	Description
62793	T→G	0.097	Q12H (CAA→CAC)	EcolC_0057 ←	YES	uracil‑xanthine permease	784740 =	40 (0.080)	502 (0.990)	194/278	NT	0.926	coding (174/645 nt)	EcolC_0730	NO	NO	transcriptional regulator, TetR family
166580	A→G	1	S376G (AGC→GGC)	EcolC_0150 →	YES	xylulokinase	= 923576	NA (NA)					intergenic (‑55/‑954)	EcolC_0855/EcolC_0857	YES	ambigous	Insertion element protein/hypothetical protein
166701	A→C	0.051	Y416S (TAC→TCC)	EcolC_0150 →	YES	xylulokinase	= 784747	35 (0.070)	476 (0.940)	194/278	NT	0.932	coding (167/645 nt)	EcolC_0730	NO	NO	transcriptional regulator, TetR family
261688	C→A	1	D273E (GAC→GAA)	EcolC_0227 →	YES	conserved hypothetical protein	= 1064331	NA (NA)					intergenic (+15/+77)	EcolC_0978/EcolC_0979	YES	ambigous	Insertion element protein/DNA mismatch repair protein MutS
269146	C→G	1	intergenic (+1365/+532)	EcolC_0230 → / ← EcolC_0233	YES	ABC‑2 type transporter/hypothetical protein	2415340 =	NA (NA)	394 (0.780)	156/278	NT	0.966	intergenic (‑1442/‑55)	EcolC_2198/EcolC_2200	YES	ambigous	hypothetical protein/Insertion element protein
340142	T→G	1	R595S (AGA→AGC)	EcolC_0295 ←	YES	ATP‑dependent transcriptional regulator, MalT‑like, LuxR family	3019599 =	14 (0.030)					coding (396/723 nt)	EcolC_2745	NO	NO	nitroreductase
644361	C→A	0.059	Q54K (CAA→AAA)	EcolC_0603 →	NO	hypothetical protein	2638166 =	496 (0.980)	30 (0.070)	14/228	NT	0.068	noncoding (67/85 nt)	EcolC_R0058	NO	YES	tRNA‑Tyr
770649	G→T	1	P185T (CCC→ACC)	EcolC_0718 ←	YES	AMP‑dependent synthetase and ligase	= 2638878	415 (1.000)					intergenic (+694/+203)	EcolC_R0058/EcolC_2396	NO	YES	tRNA‑Tyr/respiratory nitrate reductase, gamma subunit
907738	C→A	0.056	A261E (GCA→GAA)	EcolC_0839 →	NO	PAS modulated sigma54 specific transcriptional regulator, Fis family	3031203 =	315 (0.620)	209 (0.460)	110/252	NT	0.422	coding (41/534 nt)	EcolC_2758	NO	YES	Tail Collar domain protein
922809	Δ776 bp	1		EcolC_0855–EcolC_0855	YES	EcolC_0855, EcolC_0855	3033060 =	288 (0.630)					coding (1048/1422 nt)	EcolC_2761	NO	YES	Phage‑related tail fibre protein‑like protein
991839	T→A	1	Q213L (CAG→CTG)	EcolC_0916 ←	YES	serine transporter	= 3031215	318 (0.630)	203 (0.440)	115/252	NT	0.413	coding (53/534 nt)	EcolC_2758	NO	YES	Tail Collar domain protein
1153740	A→C	0.07	intergenic (+240/‑240)	EcolC_1061 → / → EcolC_1062	NO	polarity suppression protein/hypothetical protein	= 3033046	288 (0.630)					coding (1062/1422 nt)	EcolC_2761	NO	YES	Phage‑related tail fibre protein‑like protein
1263419	C→T	1	T986I (ACA→ATA)	EcolC_1157 →	NO	alpha‑2‑macroglobulin domain protein	3432161 =	653 (1.290)	437 (0.970)	16/248	NT	0.448	intergenic (+82/+840)	EcolC_3132/EcolC_3133	NO	YES	copper‑translocating P‑type ATPase/plasmid maintenance system antidote protein, XRE family
1344434	T→G	1	intergenic (+19/‑198)	EcolC_1224 → / → EcolC_1225	YES	iron‑containing alcohol dehydrogenase/Ethanolamine utilisation protein EutH	= 3432953	553 (1.100)	+GAAGGCGTTTACGCT				intergenic (+874/+48)	EcolC_3132/EcolC_3133	NO	YES	copper‑translocating P‑type ATPase/plasmid maintenance system antidote protein, XRE family
1361921	C→A	0.061	S243Y (TCC→TAC)	EcolC_1242 →	NO	transcriptional regulator, AraC family
1558271	C→A	1	A391D (GCC→GAC)	EcolC_1420 →	YES	DNA gyrase, A subunit
1717719	A→T	0.057	intergenic (+234/‑74)	EcolC_1550 → / → EcolC_1551	YES	Fructose‑bisphosphate aldolase/class II aldolase, tagatose bisphosphate family
1717752	C→A	0.158	intergenic (+267/‑41)	EcolC_1550 → / → EcolC_1551	YES	Fructose‑bisphosphate aldolase/class II aldolase, tagatose bisphosphate family
1717763	G→T	0.147	intergenic (+278/‑30)	EcolC_1550 → / → EcolC_1551	YES	Fructose‑bisphosphate aldolase/class II aldolase, tagatose bisphosphate family
2134320	T→C	1	Q325Q (CAA→CAG)	EcolC_1932 ←	YES	Electron‑transferring‑flavoprotein dehydrogenase
2170196	G→A	1	noncoding (61/77 nt)	EcolC_R0054 ←	YES	tRNA‑Val
2207861	T→A	0.053	A632A (GCA→GCT)	EcolC_2000 ←	YES	electron transport complex, RnfABCDGE type, C subunit
2207870	A→T	0.077	R629R (CGT→CGA)	EcolC_2000 ←	YES	electron transport complex, RnfABCDGE type, C subunit
2207966	A→T	0.054	R597R (CGT→CGA)	EcolC_2000 ←	YES	electron transport complex, RnfABCDGE type, C subunit
2224998	T→C	1	W393R (TGG→CGG)	EcolC_2015 →	YES	membrane‑associated protein
2326554	A→C	0.083	F96C (TTT→TGT)	EcolC_2130 ←	NO	major facilitator superfamily MFS_1
2423171	G→A	1	G40G (GGC→GGT)	EcolC_2203 ←	YES	transposase IS4 family protein
2638390	T→A	0.051	intergenic (+206/+691)	EcolC_R0058 → / ← EcolC_2396	NO	tRNA‑Tyr/respiratory nitrate reductase, gamma subunit
2638431	C→G	0.068	intergenic (+247/+650)	EcolC_R0058 → / ← EcolC_2396	NO	tRNA‑Tyr/respiratory nitrate reductase, gamma subunit
2638463	T→A	0.123	intergenic (+279/+618)	EcolC_R0058 → / ← EcolC_2396	NO	tRNA‑Tyr/respiratory nitrate reductase, gamma subunit
2638497	T→A	0.079	intergenic (+313/+584)	EcolC_R0058 → / ← EcolC_2396	NO	tRNA‑Tyr/respiratory nitrate reductase, gamma subunit
2745336	T→G	0.074	K159N (AAA→AAC)	EcolC_2494 ←	NO	glycoside hydrolase family 3 domain protein
2842886	T→G	0.055	intergenic (+17/+203)	EcolC_2592 → / ← EcolC_2593	NO	conserved hypothetical protein/Glucose‑1‑phosphatase
2996146	C→T	0.153	intergenic (+255/‑240)	EcolC_2721 → / → EcolC_2722	NO	MIP family channel protein/protein of unknown function DUF340 membrane
3076597	T→C	1	R342G (AGA→GGA)	EcolC_2814 ←	YES	extracellular solute‑binding protein family 5
3178106	T→G	0.078	K291N (AAA→AAC)	EcolC_2916 ←	NO	protein TolA
3226560	C→G	1	L53L (CTG→CTC)	EcolC_2955 ←	YES	YD repeat protein
3226566	C→G	1	P51P (CCG→CCC)	EcolC_2955 ←	YES	YD repeat protein
3630340	G→A	0.07	G183S (GGT→AGT)	EcolC_3312 →	NO	choline dehydrogenase
3634742	C→T	1	R231H (CGT→CAT)	EcolC_3316 ←	YES	protein of unknown function DUF224 cysteine‑rich region domain protein
3646188	T→C	1	intergenic (‑1036/‑542)	EcolC_3322 ← / → EcolC_3323	YES	Ig domain protein group 1 domain protein/ribosomal protein L31
3659527	A→C	0.11	E317D (GAA→GAC)	EcolC_3335 →	YES	aldehyde oxidase and xanthine dehydrogenase molybdopterin binding
3793428	G→C	1	L414V (CTT→GTT)	EcolC_3476 ←	YES	DNA polymerase III, alpha subunit
3835212	T→G	0.238	intergenic (‑149/+47)	EcolC_3510 ← / ← EcolC_3511	YES	penicillin‑binding protein 1B/ATP‑dependent helicase HrpB
3996502	G→T	0.187	E221* (GAA→TAA)	EcolC_3649 →	NO	protein of unknown function DUF328
4046196	T→G	0.077	E278D (GAA→GAC)	EcolC_3697 ←	NO	Alcohol dehydrogenase GroES domain protein
4046207	G→T	0.057	H275N (CAT→AAT)	EcolC_3697 ←	NO	Alcohol dehydrogenase GroES domain protein
4093564	A→C	0.45	V380G (GTT→GGT)	EcolC_3742 ←	YES	mannonate dehydratase
4204494	T→G	0.065	intergenic (‑1/+35)	EcolC_R0098 ← / ← EcolC_R0099	NO	tRNA‑Gly/tRNA‑Gly
4268362	C→A	0.128	S29Y (TCC→TAC)	EcolC_3890 →	NO	hypothetical protein
4287467	A→C	1	G109G (GGA→GGC)	EcolC_3905 →	YES	hydro‑lyase, Fe‑S type, tartrate/fumarate subfamily, beta subunit
4387312	C→A	0.059	intergenic (‑187/‑178)	EcolC_3994 ← / → EcolC_3995	NO	ABC transporter related/extracellular solute‑binding protein family 1
4419877	2 bp→GT	1	intergenic (+148/+145)	EcolC_4018 → / ← EcolC_R0102	YES	GCN5‑related N‑acetyltransferase/5S ribosomal RNA
4548352	G→T	0.093	intergenic (‑54/+99)	EcolC_4121 ← / ← EcolC_4122	NO	conserved hypothetical protein/formate dehydrogenase family accessory protein FdhD
4670527	A→C	0.053	intergenic (+75/+12)	EcolC_4227 → / ← EcolC_4228	NO	PpiC‑type peptidyl‑prolyl cis‑trans isomerase/ketol‑acid reductoisomerase

## Sheet: Cu5_LD
Predicted mutations							Unassigned new junction evidence
Position in reference genome CP000946.1	Mutation	Frequency	Mutation annotation	Affected gene(s) or intergenic region	Gene(s) or intergenic region with ancestral mutations?	Description	Position in reference genome CP000946.1	Reads (cov) mapping to either side of new junction	reads (cov)	score	skew	Frequency	Mutation annotation	Affected gene(s) or intergenic region	Sequence mapping to multiple locations on the reference genome?	Gene(s) or intergenic region with ancestral mutations?	Description
62793	T→G	0.089	Q12H (CAA→CAC)	EcolC_0057 ←	YES	uracil‑xanthine permease	1390079 =	455 (0.780)	180 (0.320)	12/270	NT	0.264	noncoding (76/76 nt)	EcolC_R0039	NO	NO	tRNA‑Val
76136	C→A	0.126	R44S (CGC→AGC)	EcolC_0069 →	NO	orotate phosphoribosyltransferase	= 3173835	578 (0.990)	+CTTC				noncoding (1/76 nt)	EcolC_R0067	NO	NO	tRNA‑Lys
82895	A→C	0.129	L114R (CTC→CGC)	EcolC_0078 ←	NO	Three‑deoxy‑D‑manno‑octulosonic‑acid transferase domain protein	2638166 =	536 (0.920)	23 (0.050)	8/228	NT	0.051	noncoding (67/85 nt)	EcolC_R0058	NO	YES	tRNA‑Tyr
166580	A→G	1	S376G (AGC→GGC)	EcolC_0150 →	YES	xylulokinase	= 2638878	417 (0.880)					intergenic (+694/+203)	EcolC_R0058/EcolC_2396	NO	YES	tRNA‑Tyr/respiratory nitrate reductase, gamma subunit
166717	T→G	0.056	D421E (GAT→GAG)	EcolC_0150 →	YES	xylulokinase	3031203 =	369 (0.640)	216 (0.410)	116/252	NT	0.395	coding (41/534 nt)	EcolC_2758	NO	YES	Tail Collar domain protein
261688	C→A	1	D273E (GAC→GAA)	EcolC_0227 →	YES	conserved hypothetical protein	3033060 =	326 (0.620)					coding (1048/1422 nt)	EcolC_2761	NO	YES	Phage‑related tail fibre protein‑like protein
269146	C→G	1	intergenic (+1365/+532)	EcolC_0230 → / ← EcolC_0233	YES	ABC‑2 type transporter/hypothetical protein	= 3031215	356 (0.610)	207 (0.390)	115/252	NT	0.39	coding (53/534 nt)	EcolC_2758	NO	YES	Tail Collar domain protein
340142	T→G	1	R595S (AGA→AGC)	EcolC_0295 ←	YES	ATP‑dependent transcriptional regulator, MalT‑like, LuxR family	= 3033046	326 (0.620)					coding (1062/1422 nt)	EcolC_2761	NO	YES	Phage‑related tail fibre protein‑like protein
342070	C→A	0.071	intergenic (‑144/‑468)	EcolC_0295 ← / → EcolC_0296	NO	ATP‑dependent transcriptional regulator, MalT‑like, LuxR family/glycogen/starch/alpha‑glucan phosphorylase	3432161 =	742 (1.280)	500 (0.960)	20/248	NT	0.448	intergenic (+82/+840)	EcolC_3132/EcolC_3133	NO	YES	copper‑translocating P‑type ATPase/plasmid maintenance system antidote protein, XRE family
352915	A→T	0.055	I542N (ATC→AAC)	EcolC_0304 ←	NO	ferrous iron transport protein B	= 3432953	641 (1.100)	+GAAGGCGTTTACGCT				intergenic (+874/+48)	EcolC_3132/EcolC_3133	NO	YES	copper‑translocating P‑type ATPase/plasmid maintenance system antidote protein, XRE family
390056	A→T	0.11	intergenic (+62/+90)	EcolC_0337 → / ← EcolC_0338	NO	putative transcriptional regulator, GntR family/transcriptional regulator, GntR family	3656805 =	551 (0.950)	32 (0.060)	25/278	NT	0.055	intergenic (‑285/‑133)	EcolC_3332/EcolC_3333	NO	NO	protein of unknown function DUF1440/(2Fe‑2S)‑binding domain protein
503394	G→C	0.063	intergenic (+155/‑275)	EcolC_0461 → / → EcolC_0462	NO	uncharacterized membrane protein/peptidase U62 modulator of DNA gyrase	3670849 =	NA (NA)					intergenic (+681/+15)	EcolC_3344/EcolC_3346	YES	ambigous	aminoacyl‑histidine dipeptidase/Insertion element protein
770649	G→T	1	P185T (CCC→ACC)	EcolC_0718 ←	YES	AMP‑dependent synthetase and ligase	= 3656813	542 (0.930)	40 (0.070)	32/278	NT	0.069	intergenic (‑293/‑125)	EcolC_3332/EcolC_3333	NO	NO	protein of unknown function DUF1440/(2Fe‑2S)‑binding domain protein
825348	A→C	0.228	F231V (TTT→GTT)	EcolC_0772 ←	NO	Non‑specific protein‑tyrosine kinase	3977828 =	NA (NA)					intergenic (+421/‑55)	EcolC_3631/EcolC_3632	YES	ambigous	ribosomal protein S20/Insertion element protein
866694	A→C	0.07	intergenic (+118/‑149)	EcolC_0806 → / → EcolC_0807	NO	glycine dehydrogenase/short‑chain dehydrogenase/reductase SDR	4265419 =	21 (0.040)	586 (1.020)	200/276	NT	0.966	coding (277/3360 nt)	EcolC_3887	NO	NO	hypothetical protein
922809	Δ776 bp	1		EcolC_0855–EcolC_0855	YES	EcolC_0855, EcolC_0855	= 4272254	NA (NA)					intergenic (+14/‑279)	EcolC_3893/EcolC_3894	YES	ambigous	Insertion element protein/transcriptional regulator, CadC
973235	T→A	0.051	intergenic (‑27/+7)	EcolC_R0020 ← / ← EcolC_R0021	NO	tRNA‑Met/tRNA‑Met	= 4265427	10 (0.020)	577 (0.990)	196/278	NT	0.983	coding (269/3360 nt)	EcolC_3887	NO	NO	hypothetical protein
991839	T→A	1	Q213L (CAG→CTG)	EcolC_0916 ←	YES	serine transporter	4271488 =	NA (NA)					intergenic (+573/‑55)	EcolC_3892/EcolC_3893	YES	ambigous	transposase IS4 family protein/Insertion element protein
1049782	C→T	1	Q440* (CAG→TAG)	EcolC_0961 →	NO	sulfate adenylyltransferase, large subunit
1084823	A→C	0.054	K10T (AAG→ACG)	EcolC_0998 →	NO	transcriptional regulator, LacI family
1194608	T→G	0.052	V72G (GTT→GGT)	EcolC_1096 →	NO	tRNA/rRNA methyltransferase (SpoU)
1198790	T→G	0.061	K413T (AAG→ACG)	EcolC_1101 ←	NO	DEAD/DEAH box helicase domain protein
1307978	A→C	0.053	intergenic (‑134/+926)	EcolC_1192 ← / ← EcolC_1194	NO	NADH dehydrogenase (quinone)/NADH dehydrogenase (quinone)
1344434	T→G	1	intergenic (+19/‑198)	EcolC_1224 → / → EcolC_1225	YES	iron‑containing alcohol dehydrogenase/Ethanolamine utilisation protein EutH
1558271	C→A	1	A391D (GCC→GAC)	EcolC_1420 →	YES	DNA gyrase, A subunit
1665775	T→G	0.106	intergenic (+261/‑419)	EcolC_1508 → / → EcolC_1509	NO	dihydrouridine synthase DuS/RND efflux system, outer membrane lipoprotein, NodT family
1683295	T→G	0.077	intergenic (+27/+14)	EcolC_1523 → / ← EcolC_1524	NO	protein of unknown function DUF1456/protein of unknown function DUF1307
1717719	A→T	0.051	intergenic (+234/‑74)	EcolC_1550 → / → EcolC_1551	YES	Fructose‑bisphosphate aldolase/class II aldolase, tagatose bisphosphate family
1717752	C→A	0.189	intergenic (+267/‑41)	EcolC_1550 → / → EcolC_1551	YES	Fructose‑bisphosphate aldolase/class II aldolase, tagatose bisphosphate family
1717763	G→T	0.154	intergenic (+278/‑30)	EcolC_1550 → / → EcolC_1551	YES	Fructose‑bisphosphate aldolase/class II aldolase, tagatose bisphosphate family
1717769	G→T	0.115	intergenic (+284/‑24)	EcolC_1550 → / → EcolC_1551	YES	Fructose‑bisphosphate aldolase/class II aldolase, tagatose bisphosphate family
2031266	T→A	0.099	E253V (GAA→GTA)	EcolC_1831 ←	NO	Rieske (2Fe‑2S) domain protein
2131963	A→T	0.056	intergenic (+8/+49)	EcolC_1929 → / ← EcolC_1930	NO	phosphoenolpyruvate synthase/AMP‑dependent synthetase and ligase
2134320	T→C	1	Q325Q (CAA→CAG)	EcolC_1932 ←	YES	Electron‑transferring‑flavoprotein dehydrogenase
2170196	G→A	1	noncoding (61/77 nt)	EcolC_R0054 ←	YES	tRNA‑Val
2207870	A→T	0.077	R629R (CGT→CGA)	EcolC_2000 ←	YES	electron transport complex, RnfABCDGE type, C subunit
2207957	T→A	0.069	A600A (GCA→GCT)	EcolC_2000 ←	YES	electron transport complex, RnfABCDGE type, C subunit
2207966	A→T	0.06	R597R (CGT→CGA)	EcolC_2000 ←	YES	electron transport complex, RnfABCDGE type, C subunit
2224998	T→C	1	W393R (TGG→CGG)	EcolC_2015 →	YES	membrane‑associated protein
2395538	G→A	0.056	A253V (GCA→GTA)	EcolC_2183 ←	NO	formate dehydrogenase, alpha subunit
2423171	G→A	1	G40G (GGC→GGT)	EcolC_2203 ←	YES	transposase IS4 family protein
2638279	T→A	0.069	intergenic (+95/+802)	EcolC_R0058 → / ← EcolC_2396	NO	tRNA‑Tyr/respiratory nitrate reductase, gamma subunit
2638390	T→A	0.073	intergenic (+206/+691)	EcolC_R0058 → / ← EcolC_2396	NO	tRNA‑Tyr/respiratory nitrate reductase, gamma subunit
2638431	C→G	0.057	intergenic (+247/+650)	EcolC_R0058 → / ← EcolC_2396	NO	tRNA‑Tyr/respiratory nitrate reductase, gamma subunit
2638463	T→A	0.11	intergenic (+279/+618)	EcolC_R0058 → / ← EcolC_2396	NO	tRNA‑Tyr/respiratory nitrate reductase, gamma subunit
2638497	T→A	0.086	intergenic (+313/+584)	EcolC_R0058 → / ← EcolC_2396	NO	tRNA‑Tyr/respiratory nitrate reductase, gamma subunit
2713870	C→A	0.054	intergenic (+201/‑499)	EcolC_2465 → / → EcolC_2466	NO	protein of unknown function DUF1398/conserved hypothetical protein
2745336	T→G	0.11	K159N (AAA→AAC)	EcolC_2494 ←	NO	glycoside hydrolase family 3 domain protein
2786859	T→A	0.054	L75Q (CTA→CAA)	EcolC_2537 →	NO	protein of unknown function DUF1439
2928100	G→A	0.103	R404R (CGC→CGT)	EcolC_2671 ←	NO	Peptidoglycan‑binding domain 1 protein
2959083	G→A	0.091	M760I (ATG→ATA)	EcolC_2693 →	NO	formate acetyltransferase
2971925	A→C	0.058	F147C (TTT→TGT)	EcolC_2704 ←	NO	AAA ATPase central domain protein
3076597	T→C	1	R342G (AGA→GGA)	EcolC_2814 ←	YES	extracellular solute‑binding protein family 5
3178106	T→G	0.09	K291N (AAA→AAC)	EcolC_2916 ←	NO	protein TolA
3226560	C→G	1	L53L (CTG→CTC)	EcolC_2955 ←	YES	YD repeat protein
3226566	C→G	1	P51P (CCG→CCC)	EcolC_2955 ←	YES	YD repeat protein
3248285	G→T	0.059	intergenic (‑314/+263)	EcolC_2975 ← / ← EcolC_2976	NO	outer membrane porin/glutaminyl‑tRNA synthetase
3554280	T→G	0.127	V94V (GTT→GTG)	EcolC_3246 →	NO	pyrroline‑5‑carboxylate reductase
3634742	C→T	1	R231H (CGT→CAT)	EcolC_3316 ←	YES	protein of unknown function DUF224 cysteine‑rich region domain protein
3646188	T→C	1	intergenic (‑1036/‑542)	EcolC_3322 ← / → EcolC_3323	YES	Ig domain protein group 1 domain protein/ribosomal protein L31
3659527	A→C	0.154	E317D (GAA→GAC)	EcolC_3335 →	YES	aldehyde oxidase and xanthine dehydrogenase molybdopterin binding
3694822	T→A	0.07	intergenic (+37/‑142)	EcolC_3375 → / → EcolC_3376	NO	hypothetical protein/glycosyl transferase family 2
3700314	T→G	0.054	S30R (AGC→CGC)	EcolC_3380 ←	NO	flagellar assembly protein FliH
3793428	G→C	1	L414V (CTT→GTT)	EcolC_3476 ←	YES	DNA polymerase III, alpha subunit
3819763	T→A	0.06	E265V (GAA→GTA)	EcolC_3499 ←	NO	deoxyguanosinetriphosphate triphosphohydrolase
3835212	T→G	0.189	intergenic (‑149/+47)	EcolC_3510 ← / ← EcolC_3511	YES	penicillin‑binding protein 1B/ATP‑dependent helicase HrpB
3878246	G→T	0.108	E72* (GAA→TAA)	EcolC_3547 →	NO	amino acid permease‑associated region
3927582	A→C	0.05	L217V (TTG→GTG)	EcolC_3592 ←	NO	SNARE associated Golgi protein
3943975	A→T	0.055	Q163L (CAG→CTG)	EcolC_3602 →	NO	SurA domain
3997219	C→A	0.135	intergenic (‑152/+62)	EcolC_3650 ← / ← EcolC_3651	NO	conserved hypothetical protein/threonine synthase
4093564	A→C	0.509	V380G (GTT→GGT)	EcolC_3742 ←	YES	mannonate dehydratase
4095335	A→T	0.08	intergenic (‑633/+154)	EcolC_3742 ← / ← EcolC_3743	NO	mannonate dehydratase/FimH mannose‑binding domain protein
4102179	T→G	0.065	intergenic (+16/+103)	EcolC_3749 → / ← EcolC_3750	NO	protein of unknown function DUF853 NPT hydrolase putative/permease YjgP/YjgQ family protein
4264677	A→T	0.114	L340H (CTC→CAC)	EcolC_3887 ←	NO	hypothetical protein
4287467	A→C	1	G109G (GGA→GGC)	EcolC_3905 →	YES	hydro‑lyase, Fe‑S type, tartrate/fumarate subfamily, beta subunit
4387372	T→A	0.077	intergenic (‑247/‑118)	EcolC_3994 ← / → EcolC_3995	NO	ABC transporter related/extracellular solute‑binding protein family 1
4414310	G→T	0.053	P136T (CCG→ACG)	EcolC_4014 ←	NO	(Isocitrate dehydrogenase (NADP(+))) kinase
4419877	2 bp→GT	1	intergenic (+148/+145)	EcolC_4018 → / ← EcolC_R0102	YES	GCN5‑related N‑acetyltransferase/5S ribosomal RNA
4560445	A→G	0.091	A110A (GCT→GCC)	EcolC_4134 ←	NO	Aldose 1‑epimerase
4583259	T→G	0.077	K601N (AAA→AAC)	EcolC_4152 ←	NO	DNA polymerase I
4721480	A→C	0.064	intergenic (+42/‑141)	EcolC_4268 → / → EcolC_4269	NO	phosphate ABC transporter, inner membrane subunit PstA/phosphate ABC transporter, ATPase subunit

## Sheet: Ag1_LD
Predicted mutations							Unassigned new junction evidence
Position in reference genome CP000946.1	Mutation	Frequency	Mutation annotation	Affected gene(s) or intergenic region	Gene(s) or intergenic region with ancestral mutations?	Description	Position in reference genome CP000946.1	Reads (cov) mapping to either side of new junction	reads (cov)	score	skew	Frequency	Mutation annotation	Affected gene(s) or intergenic region	Sequence mapping to multiple locations on the reference genome?	Gene(s) or intergenic region with ancestral mutations?	Description
62793	T→G	0.114	Q12H (CAA→CAC)	EcolC_0057 ←	YES	uracil‑xanthine permease	1018687 =	719 (1.620)	87 (0.200)	3/278	NT	0.108	noncoding (701/943 nt)	CRISPRs	NO	NO	CRISPRs
166580	A→G	1	S376G (AGC→GGC)	EcolC_0150 →	YES	xylulokinase	1395467 =	NA (NA)					intergenic (+25/‑59)	EcolC_1275/EcolC_1276	YES	ambigous	diguanylate cyclase/phosphodiesterase/transposase IS4 family protein
261688	C→A	1	D273E (GAC→GAA)	EcolC_0227 →	YES	conserved hypothetical protein	1389956 =	387 (0.870)	35 (0.080)	5/276	NT	0.079	intergenic (‑44/+3)	EcolC_R0037/EcolC_R0038	NO	NO	tRNA‑Val/tRNA‑Val
269146	C→G	1	intergenic (+1365/+532)	EcolC_0230 → / ← EcolC_0233	YES	ABC‑2 type transporter/hypothetical protein	= 3174043	434 (0.980)	+C				noncoding (1/76 nt)	EcolC_R0068	NO	NO	tRNA‑Lys
284450	G→T	0.06	intergenic (‑207/‑14)	EcolC_0245 ← / → EcolC_0246	NO	conserved hypothetical integral membrane protein/SirA family protein	1389957 =	387 (0.870)	25 (0.060)	7/276	NT	0.058	intergenic (‑45/+2)	EcolC_R0037/EcolC_R0038	NO	NO	tRNA‑Val/tRNA‑Val
340142	T→G	1	R595S (AGA→AGC)	EcolC_0295 ←	YES	ATP‑dependent transcriptional regulator, MalT‑like, LuxR family	= 3174043	434 (0.980)	+C				noncoding (1/76 nt)	EcolC_R0068	NO	NO	tRNA‑Lys
342070	C→A	0.094	intergenic (‑144/‑468)	EcolC_0295 ← / → EcolC_0296	NO	ATP‑dependent transcriptional regulator, MalT‑like, LuxR family/glycogen/starch/alpha‑glucan phosphorylase	3031203 =	284 (0.640)	153 (0.380)	93/252	NT	0.372	coding (41/534 nt)	EcolC_2758	NO	YES	Tail Collar domain protein
503540	T→A	0.077	intergenic (+301/‑129)	EcolC_0461 → / → EcolC_0462	NO	uncharacterized membrane protein/peptidase U62 modulator of DNA gyrase	3033060 =	259 (0.640)					coding (1048/1422 nt)	EcolC_2761	NO	YES	Phage‑related tail fibre protein‑like protein
644306	C→A	0.069	S35S (TCC→TCA)	EcolC_0603 →	NO	hypothetical protein	= 3031215	283 (0.640)	155 (0.380)	93/252	NT	0.376	coding (53/534 nt)	EcolC_2758	NO	YES	Tail Collar domain protein
644361	C→A	0.068	Q54K (CAA→AAA)	EcolC_0603 →	NO	hypothetical protein	= 3033046	259 (0.640)					coding (1062/1422 nt)	EcolC_2761	NO	YES	Phage‑related tail fibre protein‑like protein
770649	G→T	1	P185T (CCC→ACC)	EcolC_0718 ←	YES	AMP‑dependent synthetase and ligase	3432161 =	573 (1.290)	389 (0.980)	15/248	NT	0.442	intergenic (+82/+840)	EcolC_3132/EcolC_3133	NO	YES	copper‑translocating P‑type ATPase/plasmid maintenance system antidote protein, XRE family
825348	A→C	0.29	F231V (TTT→GTT)	EcolC_0772 ←	NO	Non‑specific protein‑tyrosine kinase	= 3432953	530 (1.190)	+GAAGGCGTTTACGCT				intergenic (+874/+48)	EcolC_3132/EcolC_3133	NO	YES	copper‑translocating P‑type ATPase/plasmid maintenance system antidote protein, XRE family
866694	A→C	0.077	intergenic (+118/‑149)	EcolC_0806 → / → EcolC_0807	NO	glycine dehydrogenase/short‑chain dehydrogenase/reductase SDR
922809	Δ776 bp	1		EcolC_0855–EcolC_0855	YES	EcolC_0855, EcolC_0855
991839	T→A	1	Q213L (CAG→CTG)	EcolC_0916 ←	YES	serine transporter
1084823	A→C	0.059	K10T (AAG→ACG)	EcolC_0998 →	NO	transcriptional regulator, LacI family
1240528	A→C	0.053	L117V (TTG→GTG)	EcolC_1135 ←	NO	FAD‑dependent pyridine nucleotide‑disulphide oxidoreductase
1273488	A→C	0.099	N8H (AAC→CAC)	EcolC_1164 →	NO	conserved hypothetical protein
1344434	T→G	1	intergenic (+19/‑198)	EcolC_1224 → / → EcolC_1225	YES	iron‑containing alcohol dehydrogenase/Ethanolamine utilisation protein EutH
1495364	A→C	0.061	intergenic (+143/‑488)	EcolC_1363 → / → EcolC_1364	NO	transcriptional regulator, LysR family/NADH‑ubiquinone/plastoquinone oxidoreductase chain 3
1558271	C→A	1	A391D (GCC→GAC)	EcolC_1420 →	YES	DNA gyrase, A subunit
1584799	C→G	1	Y343* (TAC→TAG)	EcolC_1435 →	NO	porin Gram‑negative type
1591864	A→T	0.062	intergenic (+425/+292)	EcolC_1440 → / ← EcolC_1441	NO	malate‑‑quinone oxidoreductase/proteinase inhibitor I11 ecotin
1717719	A→T	0.05	intergenic (+234/‑74)	EcolC_1550 → / → EcolC_1551	YES	Fructose‑bisphosphate aldolase/class II aldolase, tagatose bisphosphate family
1717752	C→A	0.132	intergenic (+267/‑41)	EcolC_1550 → / → EcolC_1551	YES	Fructose‑bisphosphate aldolase/class II aldolase, tagatose bisphosphate family
1717763	G→T	0.154	intergenic (+278/‑30)	EcolC_1550 → / → EcolC_1551	YES	Fructose‑bisphosphate aldolase/class II aldolase, tagatose bisphosphate family
1841314	A→C	0.082	E137D (GAA→GAC)	EcolC_1654 →	NO	hypothetical protein
2041599	T→G	0.05	M163R (ATG→AGG)	EcolC_1843 →	NO	transcriptional regulator, AraC family
2134320	T→C	1	Q325Q (CAA→CAG)	EcolC_1932 ←	YES	Electron‑transferring‑flavoprotein dehydrogenase
2170196	G→A	1	noncoding (61/77 nt)	EcolC_R0054 ←	YES	tRNA‑Val
2207957	T→A	0.053	A600A (GCA→GCT)	EcolC_2000 ←	YES	electron transport complex, RnfABCDGE type, C subunit
2207966	A→T	0.059	R597R (CGT→CGA)	EcolC_2000 ←	YES	electron transport complex, RnfABCDGE type, C subunit
2224998	T→C	1	W393R (TGG→CGG)	EcolC_2015 →	YES	membrane‑associated protein
2423171	G→A	1	G40G (GGC→GGT)	EcolC_2203 ←	YES	transposase IS4 family protein
2638431	C→G	0.06	intergenic (+247/+650)	EcolC_R0058 → / ← EcolC_2396	NO	tRNA‑Tyr/respiratory nitrate reductase, gamma subunit
2638463	T→A	0.107	intergenic (+279/+618)	EcolC_R0058 → / ← EcolC_2396	NO	tRNA‑Tyr/respiratory nitrate reductase, gamma subunit
2638497	T→A	0.091	intergenic (+313/+584)	EcolC_R0058 → / ← EcolC_2396	NO	tRNA‑Tyr/respiratory nitrate reductase, gamma subunit
2653617	C→A	0.052	intergenic (‑128/‑142)	EcolC_2406 ← / → EcolC_2407	NO	ChaB family protein/calcium/proton exchanger
3076597	T→C	1	R342G (AGA→GGA)	EcolC_2814 ←	YES	extracellular solute‑binding protein family 5
3170558	C→A	0.058	I103I (ATC→ATA)	EcolC_2909 →	NO	putative homeobox protein
3170606	C→A	0.122	T119T (ACC→ACA)	EcolC_2909 →	NO	putative homeobox protein
3178106	T→G	0.087	K291N (AAA→AAC)	EcolC_2916 ←	NO	protein TolA
3218437	(34-bp)2→1	0.056	intergenic (‑145/+1612)	EcolC_2950 ← / ← EcolC_2952	NO	transposase IS4 family protein/hypothetical protein
3226560	C→G	1	L53L (CTG→CTC)	EcolC_2955 ←	YES	YD repeat protein
3226566	C→G	1	P51P (CCG→CCC)	EcolC_2955 ←	YES	YD repeat protein
3536107	A→C	0.064	L342R (CTG→CGG)	EcolC_3230 ←	NO	alpha amylase catalytic region
3634742	C→T	1	R231H (CGT→CAT)	EcolC_3316 ←	YES	protein of unknown function DUF224 cysteine‑rich region domain protein
3646188	T→C	1	intergenic (‑1036/‑542)	EcolC_3322 ← / → EcolC_3323	YES	Ig domain protein group 1 domain protein/ribosomal protein L31
3659527	A→C	0.123	E317D (GAA→GAC)	EcolC_3335 →	YES	aldehyde oxidase and xanthine dehydrogenase molybdopterin binding
3674383	A→G	0.133	L211S (TTA→TCA)	EcolC_3351 ←	NO	MotA/TolQ/ExbB proton channel
3694822	T→A	0.068	intergenic (+37/‑142)	EcolC_3375 → / → EcolC_3376	NO	hypothetical protein/glycosyl transferase family 2
3793428	G→C	1	L414V (CTT→GTT)	EcolC_3476 ←	YES	DNA polymerase III, alpha subunit
3835212	T→G	0.234	intergenic (‑149/+47)	EcolC_3510 ← / ← EcolC_3511	YES	penicillin‑binding protein 1B/ATP‑dependent helicase HrpB
4093564	A→C	0.48	V380G (GTT→GGT)	EcolC_3742 ←	YES	mannonate dehydratase
4204494	T→G	0.079	intergenic (‑1/+35)	EcolC_R0098 ← / ← EcolC_R0099	NO	tRNA‑Gly/tRNA‑Gly
4287467	A→C	1	G109G (GGA→GGC)	EcolC_3905 →	YES	hydro‑lyase, Fe‑S type, tartrate/fumarate subfamily, beta subunit
4419877	2 bp→GT	1	intergenic (+148/+145)	EcolC_4018 → / ← EcolC_R0102	YES	GCN5‑related N‑acetyltransferase/5S ribosomal RNA
4430894	T→A	0.286	E145D (GAA→GAT)	EcolC_4022 ←	NO	integral membrane sensor signal transduction histidine kinase
4560958	C→A	0.109	A386S (GCG→TCG)	EcolC_4135 ←	NO	General substrate transporter
4721480	A→C	0.052	intergenic (+42/‑141)	EcolC_4268 → / → EcolC_4269	NO	phosphate ABC transporter, inner membrane subunit PstA/phosphate ABC transporter, ATPase subunit

[truncated: 36 more sheets: Ag2_LD, Ag3_LD, Ag4_LD, Ag5_LD, G1_LD, G2_LD, G3_LD, G4_LD, SS1_LD, SS2_LD, SS4_LD, SS5_LD, Cu1_HH, Cu2_HH, Cu3_HH, Cu4_HH, Cu5_HH, Ag1_HH, Ag2_HH, Ag3_HH …]
